# Supplementary material for: Elevated expression of the rhythm gene NFIL3 promotes the progression of TNBC by activating NF-κB signaling through suppression of NFKBIA transcription
Source: J Exp Clin Cancer Res. 2022 Feb 18;41:67. doi: 10.1186/s13046-022-02260-1 (PMC8855542; doi:10.1186/s13046-022-02260-1)
Supplement: Supplementary file 9 — Additional file 9: Supplementary Table 2. [file 13046_2022_2260_MOESM9_ESM.xlsx]

## Sheet: Sheet1
Probe Set ID	p	FC (abs)	Regulation	1.sst-rma-gene-full-Signal(normalized)	2.sst-rma-gene-full-Signal(normalized)	3.sst-rma-gene-full-Signal(normalized)	5.sst-rma-gene-full-Signal(normalized)	6.sst-rma-gene-full-Signal(normalized)	7.sst-rma-gene-full-Signal(normalized)	category	Chromosome	Cytoband	Gene Accession	Gene Description	Gene Symbol	GeneID	GO Biological Process ID	GO Biological Process Term	GO Cellular Component ID	GO Cellular Component Term	GO Molecular Function ID	GO Molecular Function Term	locus type	mRNA Source	mRna - Description	mRNA Accession	Pathway Name	Pathway Source	Start	Stop	Strand	SwissProt accession	transcript_cluster_id	UniGene ID
TC12001611.hg.1	0.000119701	13.9851	up	13.0688	12.2526	12.5166	8.964	8.79913	8.6574	main	chr12	12p13.3	NR_002737	small nucleolar RNA, C/D box 59A	SNORD59A	26789	---	---	---	---	---	---	Coding	RefSeq	Homo sapiens small nucleolar RNA, C/D box 59A (SNORD59A), small nuclear RNA.	NR_002737	---	---	57038811	57038885	-	---	TC12001611.hg.1	---
TC05001236.hg.1	0.000426762	13.5251	up	11.0459	10.4258	11.5781	7.0484	7.40469	7.32404	main	chr5	5p13.3	ENST00000385221	microRNA 579	MIR579	---	---	---	---	---	---	---	Coding	ENSEMBL	ncrna:miRNA chromosome:GRCh37:5:32394484:32394581:-1 gene:ENSG00000207956 gene_biotype:miRNA transcript_biotype:miRNA	ENST00000385221	---	---	32394484	32394581	-	---	TC05001236.hg.1	---
TC14001181.hg.1	5.70296e-05	12.9111	down	5.22242	5.01203	5.46945	8.73288	8.80425	9.23842	main	chr14	14q23.1	ENST00000395116	G protein-coupled receptor 135	GPR135	64582	GO:0007186 // GO:0007165 // GO:0008150	G-protein coupled receptor signaling pathway // signal transduction // biological_process	GO:0005886 // GO:0016021 // GO:0016020 // GO:0016020	plasma membrane // integral to membrane // membrane // membrane	GO:0004930 // GO:0004871 // GO:0004992	G-protein coupled receptor activity // signal transducer activity // platelet activating factor receptor activity	Coding	CSIRO	[mRNA] locus=scaffold1666:278646:279220:+ gene:ENSG00000181619	ENST00000395116	GPCRDB_Other	GenMAPP	59927483	59932060	-	Q8IZ08	TC14001181.hg.1	Hs.647573 // Hs.737605
TC11002391.hg.1	0.00801331	12.5775	up	11.0768	9.35086	11.6626	6.54337	7.47108	7.11744	main	chr11	11q23.3-q25	ENST00000364009	small nucleolar RNA, C/D box 14E	SNORD14E	85391	---	---	---	---	---	---	Coding	ENSEMBL	ncrna:snoRNA chromosome:GRCh37:11:122928785:122928869:-1 gene:ENSG00000200879 gene_biotype:snoRNA transcript_biotype:snoRNA	ENST00000364009	---	---	122928785	122928869	-	---	TC11002391.hg.1	Hs.730273
TC10000350.hg.1	0.000344397	11.6085	down	7.20868	7.46902	6.45872	10.7302	10.4944	10.5231	main	chr10	10q11.2	NM_012242	dickkopf WNT signaling pathway inhibitor 1	DKK1	22943	GO:0000122 // GO:0000122 // GO:0000904 // GO:0001706 // GO:0001707 // GO:0001942 // GO:0002090 // GO:0030326 // GO:0030514 // GO:0030900 // GO:0031333 // GO:0032526 // GO:0033137 // GO:0042662 // GO:0042663 // GO:0048642 // GO:0060325 // GO:0060394 // GO:0090082 // GO:0090090 // GO:0090090 // GO:0090244 // GO:1900116 // GO:1901296 // GO:2000726 // GO:0000122 // GO:0007275 // GO:0007492 // GO:0016…	negative regulation of transcription from RNA polymerase II promoter // negative regulation of transcription from RNA polymerase II promoter // cell morphogenesis involved in differentiation // endoderm formation // mesoderm formation // hair follicle development // regulation of receptor internalization // embryonic limb morphogenesis // negative regulation of BMP signaling pathway // forebrain …	GO:0005615 // GO:0005886 // GO:0005576	extracellular space // plasma membrane // extracellular region	GO:0004871 // GO:0005515 // GO:0008083 // GO:0048019 // GO:0050750	signal transducer activity // protein binding // growth factor activity // receptor antagonist activity // low-density lipoprotein particle receptor binding	Coding	RefSeq	Homo sapiens dickkopf 1 homolog (Xenopus laevis) (DKK1), mRNA.	NM_012242	---	---	54074041	54077802	+	O94907	TC10000350.hg.1	Hs.40499
TC17001365.hg.1	0.000711106	10.8884	down	6.21885	6.59695	5.7678	9.15065	9.65833	10.1088	main	chr17	---	---	---	---	---	---	---	---	---	---	---	Coding	ENSEMBL	ncrna:misc_RNA chromosome:GRCh37:17:33424579:33424676:-1 gene:ENSG00000252328 gene_biotype:misc_RNA transcript_biotype:misc_RNA	ENST00000516519	---	---	33424579	33424676	-	---	TC17001365.hg.1	---
TC12001610.hg.1	0.000238841	10.5017	up	10.8826	10.2509	10.8868	6.94927	7.36856	7.52485	main	chr12	12q13.3	NR_003046	small nucleolar RNA, C/D box 59B	SNORD59B	692090	---	---	---	---	---	---	Coding	RefSeq	Homo sapiens small nucleolar RNA, C/D box 59B (SNORD59B), small nucleolar RNA.	NR_003046	---	---	57037464	57037538	-	---	TC12001610.hg.1	---
TC11002392.hg.1	0.0111456	10.1145	up	12.2447	10.2518	12.6674	8.32305	8.52502	8.30072	main	chr11	11q23.3-q25	ENST00000384390	small nucleolar RNA, C/D box 14D	SNORD14D	85390	---	---	---	---	---	---	Coding	ENSEMBL	ncrna:snoRNA chromosome:GRCh37:11:122929617:122929703:-1 gene:ENSG00000207118 gene_biotype:snoRNA transcript_biotype:snoRNA	ENST00000384390	---	---	122929617	122929703	-	---	TC11002392.hg.1	---
TC02001099.hg.1	0.000120868	9.33418	up	11.565	11.756	12.1274	8.32735	8.64306	8.81039	main	chr2	---	---	---	---	---	---	---	---	---	---	---	Coding	ENSEMBL	cdna:novel chromosome:GRCh37:2:187361840:187365393:1 gene:ENSG00000213953 gene_biotype:protein_coding transcript_biotype:protein_coding	ENST00000396985	---	---	187361840	187365393	+	H7BYP7	TC02001099.hg.1	---
TC03000762.hg.1	0.000252316	9.04838	up	9.77124	9.6634	9.94819	6.12972	6.81217	6.90796	main	chr3	---	ENST00000507770	RASA2 intronic transcript 1 (non-protein coding)	RASA2-IT1	---	---	---	---	---	---	---	Coding	ENSEMBL	havana:sense_intronic chromosome:GRCh37:3:141243975:141244963:1 gene:ENSG00000250170 gene_biotype:sense_intronic transcript_biotype:sense_intronic	ENST00000507770	---	---	141243975	141244963	+	---	TC03000762.hg.1	---
TC20000341.hg.1	0.000443868	8.94899	up	11.4628	11.4871	12.0572	8.9411	8.39648	8.18437	main	chr20	20q13.12	NM_002638	peptidase inhibitor 3, skin-derived	PI3	5266	GO:0007620 // GO:0010951 // GO:0010466	copulation // negative regulation of endopeptidase activity // negative regulation of peptidase activity	GO:0005578 // GO:0005576	proteinaceous extracellular matrix // extracellular region	GO:0004866 // GO:0004867 // GO:0004867 // GO:0030414	endopeptidase inhibitor activity // serine-type endopeptidase inhibitor activity // serine-type endopeptidase inhibitor activity // peptidase inhibitor activity	Coding	RefSeq	Homo sapiens peptidase inhibitor 3, skin-derived (PI3), mRNA.	NM_002638	---	---	43803517	43805185	+	P19957	TC20000341.hg.1	Hs.112341
TC22000222.hg.1	0.000703695	8.89268	up	7.92879	8.11199	8.56133	4.50265	5.24386	5.39773	main	chr22	---	---	---	---	---	---	---	---	---	---	---	Coding	ENSEMBL	cdna:putative chromosome:GRCh37:22:31497862:31500743:1 gene:ENSG00000248603 gene_biotype:processed_transcript transcript_biotype:processed_transcript	ENST00000504335	---	---	31497862	31500743	+	---	TC22000222.hg.1	---
TC03002160.hg.1	0.00123186	8.88068	up	10.1443	10.2217	10.7658	6.56242	7.60846	7.5089	main	chr3	---	---	---	---	---	---	---	---	---	---	---	Coding	ENSEMBL	ncrna:snRNA chromosome:GRCh37:3:196120581:196120683:-1 gene:ENSG00000206644 gene_biotype:snRNA transcript_biotype:snRNA	ENST00000383917	---	---	196120581	196120683	-	---	TC03002160.hg.1	---
TC05000377.hg.1	2.75271e-05	8.5082	down	6.20183	6.51428	6.21969	9.51064	9.19784	9.49388	main	chr5	5q13.3	NM_018046	angiogenic factor with G patch and FHA domains 1	AGGF1	55109	GO:0001525 // GO:0001570 // GO:0001938 // GO:0006396 // GO:0007155 // GO:0045766 // GO:0007275 // GO:0030154	angiogenesis // vasculogenesis // positive regulation of endothelial cell proliferation // RNA processing // cell adhesion // positive regulation of angiogenesis // multicellular organismal development // cell differentiation	GO:0005576 // GO:0005737 // GO:0048471 // GO:0005576 // GO:0005737	extracellular region // cytoplasm // perinuclear region of cytoplasm // extracellular region // cytoplasm	GO:0003676 // GO:0005515	nucleic acid binding // protein binding	Coding	RefSeq	Homo sapiens angiogenic factor with G patch and FHA domains 1 (AGGF1), mRNA.	NM_018046	---	---	76325076	76361059	+	Q8N302	TC05000377.hg.1	Hs.634849
TC02000412.hg.1	0.00159554	8.24832	up	9.13519	9.06431	10.0155	5.84792	6.65038	6.58444	main	chr2	---	---	---	---	---	---	---	---	---	---	---	Coding	UCSC Genes	---	uc021viw.1	---	---	70157400	70160078	+	---	TC02000412.hg.1	---
TC03001487.hg.1	0.000497106	8.19646	down	7.64477	8.21776	7.82597	11.401	10.6066	10.7859	main	chr3	3p14.3	NM_001112736	family with sequence similarity 208, member A	FAM208A	23272	---	---	---	---	---	---	Coding	RefSeq	Homo sapiens family with sequence similarity 208, member A (FAM208A), transcript variant 1, mRNA.	NM_001112736	---	---	56654160	56717265	-	Q9UK61	TC03001487.hg.1	Hs.116877
TC20000194.hg.1	0.000781014	8.03379	down	6.93632	6.86012	6.46679	10.2218	9.21614	9.84356	main	chr20	20q11	NM_002165	inhibitor of DNA binding 1, dominant negative helix-loop-helix protein	ID1	3397	GO:0000122 // GO:0001525 // GO:0001886 // GO:0006351 // GO:0006915 // GO:0007179 // GO:0007507 // GO:0010621 // GO:0030509 // GO:0031648 // GO:0032963 // GO:0043392 // GO:0043408 // GO:0043433 // GO:0043534 // GO:0045668 // GO:0045765 // GO:0045892 // GO:0046677 // GO:0048514 // GO:0060425 // GO:0060426 // GO:0007275 // GO:0045892	negative regulation of transcription from RNA polymerase II promoter // angiogenesis // endothelial cell morphogenesis // transcription, DNA-dependent // apoptotic process // transforming growth factor beta receptor signaling pathway // heart development // negative regulation of transcription by transcription factor localization // BMP signaling pathway // protein destabilization // collagen met…	GO:0005634 // GO:0005737 // GO:0005634	nucleus // cytoplasm // nucleus	GO:0003700 // GO:0005515 // GO:0046983	sequence-specific DNA binding transcription factor activity // protein binding // protein dimerization activity	Coding	RefSeq	Homo sapiens inhibitor of DNA binding 1, dominant negative helix-loop-helix protein (ID1), transcript variant 1, mRNA.	NM_002165	---	---	30193086	30194318	+	P41134	TC20000194.hg.1	Hs.504609
TC21000342.hg.1	0.00173039	7.66798	up	12.0266	11.8102	12.3736	8.42921	9.3564	9.60822	main	chr21	---	---	---	---	---	---	---	---	---	---	---	Coding	UCSC Genes	---	uc002ymc.1	---	---	27538215	27539642	-	---	TC21000342.hg.1	---
TC11002134.hg.1	0.000843383	7.57978	down	4.34606	4.01088	3.87287	7.06288	6.46284	7.47056	main	chr11	---	---	---	---	---	---	---	---	---	---	---	Coding	ENSEMBL	ncrna:snRNA chromosome:GRCh37:11:77844466:77844568:-1 gene:ENSG00000252494 gene_biotype:snRNA transcript_biotype:snRNA	ENST00000516685	---	---	77844466	77844568	-	---	TC11002134.hg.1	---
TC05000701.hg.1	0.0108908	7.513	down	9.44843	9.98944	7.87266	11.9459	11.8324	12.2604	main	chr5	5q31.1	NM_001964	early growth response 1	EGR1	1958	GO:0000122 // GO:0001975 // GO:0006366 // GO:0007611 // GO:0007623 // GO:0009749 // GO:0019221 // GO:0030217 // GO:0030509 // GO:0031667 // GO:0032869 // GO:0033233 // GO:0034465 // GO:0035690 // GO:0042220 // GO:0043525 // GO:0045471 // GO:0045893 // GO:0045944 // GO:0045944 // GO:0048169 // GO:0048709 // GO:0051602 // GO:0060291 // GO:0060337 // GO:0070498 // GO:0071236 // GO:0071260 // GO:0071…	negative regulation of transcription from RNA polymerase II promoter // response to amphetamine // transcription from RNA polymerase II promoter // learning or memory // circadian rhythm // response to glucose stimulus // cytokine-mediated signaling pathway // T cell differentiation // BMP signaling pathway // response to nutrient levels // cellular response to insulin stimulus // regulation of p…	GO:0005634 // GO:0005634 // GO:0005654 // GO:0005737 // GO:0005737 // GO:0005634 // GO:0005737	nucleus // nucleus // nucleoplasm // cytoplasm // cytoplasm // nucleus // cytoplasm	GO:0000976 // GO:0000979 // GO:0001077 // GO:0003677 // GO:0003690 // GO:0003700 // GO:0005515 // GO:0008134 // GO:0008270 // GO:0035035 // GO:0043565 // GO:0000977 // GO:0000982 // GO:0003676 // GO:0003677 // GO:0003700 // GO:0043565 // GO:0044212 // GO:0046872	transcription regulatory region sequence-specific DNA binding // RNA polymerase II core promoter sequence-specific DNA binding // RNA polymerase II core promoter proximal region sequence-specific DNA binding transcription factor activity involved in positive regulation of transcription // DNA binding // double-stranded DNA binding // sequence-specific DNA binding transcription factor activity // …	Coding	RefSeq	Homo sapiens early growth response 1 (EGR1), mRNA.	NM_001964	Ovarian_Infertility_Genes	GenMAPP	137801169	137805004	+	P18146	TC05000701.hg.1	Hs.326035 // Hs.708393
TC09000561.hg.1	0.0014245	7.36976	up	10.0803	9.32906	10.4353	6.75837	7.10143	7.34006	main	chr9	---	NR_039814	microRNA 4668	MIR4668	---	---	---	---	---	---	---	Coding	RefSeq	Homo sapiens microRNA 4668 (MIR4668), microRNA.	NR_039814	---	---	114694380	114694449	+	---	TC09000561.hg.1	---
TC12001150.hg.1	0.0018155	7.16023	up	9.11632	8.36588	9.63631	5.99144	6.38285	6.2242	main	chr12	---	---	ENSG00000256541,ENST00000541283.1	---	---	---	---	---	---	---	---	Coding	---	---	---	---	---	6859510	6860322	-	---	TC12001150.hg.1	---
TC06001328.hg.1	0.000504834	7.15045	down	8.32187	8.69395	7.75994	11.1569	10.9972	11.1357	main	chr6	6p22.3	NM_030939	chromosome 6 open reading frame 62	C6orf62	81688	GO:0008150	biological_process	GO:0005622	intracellular	GO:0003674	molecular_function	Coding	RefSeq	Homo sapiens chromosome 6 open reading frame 62 (C6orf62), mRNA.	NM_030939	---	---	24705089	24721064	-	Q9GZU0	TC06001328.hg.1	Hs.744857
TC03001948.hg.1	0.000371567	6.77739	down	10.8071	10.9583	10.4565	13.1112	13.6305	13.7623	main	chr3	3q25.32	NM_020169	latexin	LXN	56925	GO:0006954 // GO:0050965 // GO:0010466	inflammatory response // detection of temperature stimulus involved in sensory perception of pain // negative regulation of peptidase activity	GO:0005737	cytoplasm	GO:0008191 // GO:0008201 // GO:0004857 // GO:0030414	metalloendopeptidase inhibitor activity // heparin binding // enzyme inhibitor activity // peptidase inhibitor activity	Coding	RefSeq	Homo sapiens latexin (LXN), mRNA.	NM_020169	---	---	158363611	158390482	-	Q9BS40	TC03001948.hg.1	Hs.478067
TC19000356.hg.1	0.000136512	6.74377	up	8.82714	9.00972	8.96815	5.82677	6.27667	6.4409	main	chr19	19p13.11	NM_004864	growth differentiation factor 15	GDF15	9518	GO:0007165 // GO:0007179 // GO:0007267	signal transduction // transforming growth factor beta receptor signaling pathway // cell-cell signaling	GO:0005576 // GO:0005615 // GO:0005576	extracellular region // extracellular space // extracellular region	GO:0005125 // GO:0008083 // GO:0005125	cytokine activity // growth factor activity // cytokine activity	Coding	RefSeq	Homo sapiens growth differentiation factor 15 (GDF15), mRNA.	NM_004864	---	---	18496968	18499986	+	Q99988	TC19000356.hg.1	Hs.616962
TC18000504.hg.1	0.000717619	6.71401	up	12.0662	11.5206	12.4857	9.12204	9.42357	9.28538	main	chr18	18q21.1	NR_003701	small nucleolar RNA, C/D box 58C	SNORD58C	100124516	---	---	---	---	---	---	Coding	RefSeq	Homo sapiens small nucleolar RNA, C/D box 58C (SNORD58C), small nucleolar RNA.	NR_003701	---	---	47015605	47015694	-	---	TC18000504.hg.1	---
TC17000807.hg.1	0.000958501	6.54475	down	8.32667	8.37933	7.47768	10.7351	10.6063	10.9733	main	chr17	17q24.3	NM_002758	mitogen-activated protein kinase kinase 6	MAP2K6	5608	GO:0000187 // GO:0002224 // GO:0002755 // GO:0002756 // GO:0006351 // GO:0006355 // GO:0006915 // GO:0006975 // GO:0007050 // GO:0007165 // GO:0034134 // GO:0034138 // GO:0034142 // GO:0034146 // GO:0034162 // GO:0034166 // GO:0035666 // GO:0035872 // GO:0038123 // GO:0038124 // GO:0042692 // GO:0045087 // GO:0051149 // GO:0051403 // GO:0070423 // GO:0000165 // GO:0000187 // GO:0006468 // GO:0006…	activation of MAPK activity // toll-like receptor signaling pathway // MyD88-dependent toll-like receptor signaling pathway // MyD88-independent toll-like receptor signaling pathway // transcription, DNA-dependent // regulation of transcription, DNA-dependent // apoptotic process // DNA damage induced protein phosphorylation // cell cycle arrest // signal transduction // toll-like receptor 2 sign…	GO:0005654 // GO:0005829 // GO:0005856 // GO:0005634 // GO:0005737	nucleoplasm // cytosol // cytoskeleton // nucleus // cytoplasm	GO:0004674 // GO:0004708 // GO:0004713 // GO:0005515 // GO:0005524 // GO:0019901 // GO:0000166 // GO:0004672 // GO:0016301 // GO:0016740 // GO:0016772	protein serine/threonine kinase activity // MAP kinase kinase activity // protein tyrosine kinase activity // protein binding // ATP binding // protein kinase binding // nucleotide binding // protein kinase activity // kinase activity // transferase activity // transferase activity, transferring phosphorus-containing groups	Coding	RefSeq	Homo sapiens mitogen-activated protein kinase kinase 6 (MAP2K6), mRNA.	NM_002758	Integrin-mediated_cell_adhesion_KEGG // MAPK_Cascade	GenMAPP // GenMAPP	67410838	67538470	+	P52564	TC17000807.hg.1	Hs.463978
TC16000262.hg.1	0.000953786	6.51822	down	8.07694	8.54419	7.76341	11.2135	10.4822	10.8023	main	chr16	16p12.2	NM_006910	retinoblastoma binding protein 6	RBBP6	5930	GO:0042787 // GO:0016567	protein ubiquitination involved in ubiquitin-dependent protein catabolic process // protein ubiquitination	GO:0005694 // GO:0005730 // GO:0005737 // GO:0005815 // GO:0005634 // GO:0005856	chromosome // nucleolus // cytoplasm // microtubule organizing center // nucleus // cytoskeleton	GO:0003676 // GO:0004842 // GO:0005515 // GO:0008270 // GO:0016874 // GO:0046872	nucleic acid binding // ubiquitin-protein ligase activity // protein binding // zinc ion binding // ligase activity // metal ion binding	Coding	RefSeq	Homo sapiens retinoblastoma binding protein 6 (RBBP6), transcript variant 1, mRNA.	NM_006910	---	---	24549014	24584184	+	Q7Z6E9	TC16000262.hg.1	Hs.188553
TC09001068.hg.1	0.00124003	6.4768	down	10.0211	10.6095	9.48255	12.6107	12.8039	12.7843	main	chr9	9p13.3	NM_001128227	glucosamine (UDP-N-acetyl)-2-epimerase/N-acetylmannosamine kinase	GNE	10020	GO:0006045 // GO:0006047 // GO:0006054 // GO:0007155 // GO:0009103 // GO:0046380 // GO:0005975 // GO:0008152 // GO:0016310	N-acetylglucosamine biosynthetic process // UDP-N-acetylglucosamine metabolic process // N-acetylneuraminate metabolic process // cell adhesion // lipopolysaccharide biosynthetic process // N-acetylneuraminate biosynthetic process // carbohydrate metabolic process // metabolic process // phosphorylation	GO:0005737 // GO:0005829 // GO:0005737	cytoplasm // cytosol // cytoplasm	GO:0005524 // GO:0008761 // GO:0009384 // GO:0016787 // GO:0046872 // GO:0000166 // GO:0003824 // GO:0008761 // GO:0009384 // GO:0016301 // GO:0016740 // GO:0016773	ATP binding // UDP-N-acetylglucosamine 2-epimerase activity // N-acylmannosamine kinase activity // hydrolase activity // metal ion binding // nucleotide binding // catalytic activity // UDP-N-acetylglucosamine 2-epimerase activity // N-acylmannosamine kinase activity // kinase activity // transferase activity // phosphotransferase activity, alcohol group as acceptor	Coding	RefSeq	Homo sapiens glucosamine (UDP-N-acetyl)-2-epimerase/N-acetylmannosamine kinase (GNE), transcript variant 1, mRNA.	NM_001128227	---	---	36214430	36277053	-	Q9Y223	TC09001068.hg.1	Hs.5920
TC02001128.hg.1	0.000709861	6.26854	down	8.34053	8.17431	7.51441	10.7928	10.4092	10.7716	main	chr2	2q32.3	NM_001031716	nucleic acid binding protein 1	NABP1	64859	GO:0000075 // GO:0000724 // GO:0006281 // GO:0006974 // GO:0010212 // GO:0006281 // GO:0006974	cell cycle checkpoint // double-strand break repair via homologous recombination // DNA repair // response to DNA damage stimulus // response to ionizing radiation // DNA repair // response to DNA damage stimulus	GO:0005634 // GO:0070876 // GO:0005634	nucleus // SOSS complex // nucleus	GO:0003697 // GO:0003723 // GO:0003676 // GO:0003677	single-stranded DNA binding // RNA binding // nucleic acid binding // DNA binding	Coding	RefSeq	Homo sapiens nucleic acid binding protein 1 (NABP1), transcript variant 1, mRNA.	NM_001031716	---	---	192542794	192553251	+	Q96AH0	TC02001128.hg.1	Hs.591610
TC01002412.hg.1	0.0103085	6.23558	up	13.9253	13.7496	12.9721	11.8305	10.1169	10.778	main	chr1	1p35	NM_002038	interferon, alpha-inducible protein 6	IFI6	2537	GO:0001836 // GO:0006955 // GO:0019221 // GO:0043066 // GO:0043154 // GO:0051902 // GO:0060337 // GO:2001240	release of cytochrome c from mitochondria // immune response // cytokine-mediated signaling pathway // negative regulation of apoptotic process // negative regulation of cysteine-type endopeptidase activity involved in apoptotic process // negative regulation of mitochondrial depolarization // type I interferon-mediated signaling pathway // negative regulation of extrinsic apoptotic signaling pat…	GO:0005739 // GO:0005886 // GO:0016021 // GO:0016020	mitochondrion // plasma membrane // integral to membrane // membrane	GO:0005515	protein binding	Coding	RefSeq	Homo sapiens interferon, alpha-inducible protein 6 (IFI6), transcript variant 1, mRNA.	NM_002038	---	---	27992572	27998729	-	P09912	TC01002412.hg.1	Hs.523847 // Hs.730125
TC17000610.hg.1	0.00691747	6.20142	up	11.5419	11.4529	12.9935	9.41925	9.12407	9.54724	main	chr17	---	---	---	---	---	---	---	---	---	---	---	Coding	ENSEMBL	ncrna:misc_RNA chromosome:GRCh37:17:45634779:45634880:1 gene:ENSG00000206734 gene_biotype:misc_RNA transcript_biotype:misc_RNA	ENST00000384007	---	---	45634779	45634880	+	---	TC17000610.hg.1	---
TC02002667.hg.1	0.00156202	6.1982	up	11.5584	10.8132	11.6152	8.25109	8.85077	8.9894	main	chr2	---	---	---	---	---	---	---	---	---	---	---	Coding	ENSEMBL	ncrna:misc_RNA chromosome:GRCh37:2:201727875:201727970:-1 gene:ENSG00000252759 gene_biotype:misc_RNA transcript_biotype:misc_RNA	ENST00000516950	---	---	201727875	201727970	-	---	TC02002667.hg.1	---
TC01003662.hg.1	0.00107844	6.16416	down	8.14174	8.44513	8.04778	11.4006	10.4682	10.6376	main	chr1	1q31	NM_001206846	asp (abnormal spindle) homolog, microcephaly associated (Drosophila)	ASPM	259266	GO:0001764 // GO:0002052 // GO:0007067 // GO:0007283 // GO:0021873 // GO:0045665 // GO:0045769 // GO:0048477 // GO:0048589 // GO:0051661 // GO:0090263 // GO:0007049 // GO:0007420 // GO:0051301	neuron migration // positive regulation of neuroblast proliferation // mitosis // spermatogenesis // forebrain neuroblast division // negative regulation of neuron differentiation // negative regulation of asymmetric cell division // oogenesis // developmental growth // maintenance of centrosome location // positive regulation of canonical Wnt receptor signaling pathway // cell cycle // brain dev…	GO:0000922 // GO:0005634 // GO:0005737 // GO:0030496 // GO:0005819 // GO:0005856	spindle pole // nucleus // cytoplasm // midbody // spindle // cytoskeleton	GO:0005516	calmodulin binding	Coding	RefSeq	Homo sapiens asp (abnormal spindle) homolog, microcephaly associated (Drosophila) (ASPM), transcript variant 2, mRNA.	NM_001206846	---	---	197053257	197115824	-	Q8IZT6	TC01003662.hg.1	Hs.121028
TC02002593.hg.1	0.000682815	6.1457	up	10.179	10.2629	11.0421	7.86287	7.9132	7.84921	main	chr2	---	---	---	---	---	---	---	---	---	---	---	Coding	ENSEMBL	ncrna:misc_RNA chromosome:GRCh37:2:183887587:183887699:-1 gene:ENSG00000202141 gene_biotype:misc_RNA transcript_biotype:misc_RNA	ENST00000365271	---	---	183887587	183887699	-	---	TC02002593.hg.1	---
TC07000044.hg.1	0.00471866	6.09219	up	10.572	10.5387	11.0355	7.30138	8.25762	8.76622	main	chr7	---	---	---	---	---	---	---	---	---	---	---	Coding	ENSEMBL	ncrna:snoRNA chromosome:GRCh37:7:4729111:4729214:1 gene:ENSG00000238781 gene_biotype:snoRNA transcript_biotype:snoRNA	ENST00000459143	---	---	4729111	4729214	+	---	TC07000044.hg.1	---
TC04002953.hg.1	0.0126877	6.08223	down	7.74504	8	7.03447	9.13548	10.8072	10.6506	main	chr4	4q13.3	NM_001657	amphiregulin	AREG The protein encoded by this gene is a member of the epidermal growth factor family. It is an autocrine growth factor as well as a mitogen for astrocytes, Schwann cells and fibroblasts. It is related to epidermal growth factor (EGF) and transforming growth factor alpha (TGF-alpha). The protein interacts with the EGF/TGF-alpha receptor to promote the growth of normal epithelial cells, and it i…	374	GO:0007173 // GO:0007186 // GO:0007267 // GO:0008283 // GO:0045740	epidermal growth factor receptor signaling pathway // G-protein coupled receptor signaling pathway // cell-cell signaling // cell proliferation // positive regulation of DNA replication	GO:0005615 // GO:0005615 // GO:0005615 // GO:0009986 // GO:0016020 // GO:0016021	extracellular space // extracellular space // extracellular space // cell surface // membrane // integral to membrane	GO:0005125 // GO:0005515 // GO:0008083 // GO:0008083	cytokine activity // protein binding // growth factor activity // growth factor activity	Coding	RefSeq	Homo sapiens amphiregulin (AREG), mRNA.	NM_001657	---	---	75480629	75490486	+	P15514	TC04002953.hg.1	Hs.270833
TC04002952.hg.1	0.0107712	5.98449	down	7.88453	8.04689	7.19939	9.2723	10.8553	10.7469	main	chr4	4q13.3	NM_001657	amphiregulin	AREG	374	GO:0007173 // GO:0007186 // GO:0007267 // GO:0008283 // GO:0045740	epidermal growth factor receptor signaling pathway // G-protein coupled receptor signaling pathway // cell-cell signaling // cell proliferation // positive regulation of DNA replication	GO:0005615 // GO:0005615 // GO:0005615 // GO:0009986 // GO:0016020 // GO:0016021	extracellular space // extracellular space // extracellular space // cell surface // membrane // integral to membrane	GO:0005125 // GO:0005515 // GO:0008083 // GO:0008083	cytokine activity // protein binding // growth factor activity // growth factor activity	Coding	RefSeq	Homo sapiens amphiregulin (AREG), mRNA.	NM_001657	---	---	75310851	75320727	+	P15514	TC04002952.hg.1	Hs.270833
TC01001627.hg.1	0.00123691	5.91049	up	8.21087	7.96583	8.67189	5.26515	6.06419	5.82942	main	chr1	---	NR_031691	microRNA 1278	MIR1278	---	---	---	---	---	---	---	Coding	RefSeq	Homo sapiens microRNA 1278 (MIR1278), microRNA.	NR_031691	---	---	193105633	193105713	+	---	TC01001627.hg.1	---
TC02001559.hg.1	1.44266e-05	5.89599	up	9.98091	9.67783	9.97956	7.3109	7.31424	7.33396	main	chr2	---	---	---	---	---	---	---	---	---	---	---	Coding	ENSEMBL	ncrna:snoRNA chromosome:GRCh37:2:9672371:9672474:-1 gene:ENSG00000238462 gene_biotype:snoRNA transcript_biotype:snoRNA	ENST00000459017	---	---	9672371	9672474	-	---	TC02001559.hg.1	---
TC05000342.hg.1	9.55562e-05	5.88079	up	9.82184	9.77263	10.2041	7.228	7.36827	7.53422	main	chr5	---	NR_039968	microRNA 4804	MIR4804	---	---	---	---	---	---	---	Coding	RefSeq	Homo sapiens microRNA 4804 (MIR4804), microRNA.	NR_039968	---	---	72174418	72174490	+	---	TC05000342.hg.1	---
TC12001846.hg.1	0.000368794	5.8226	up	10.6335	11.007	10.9817	7.94638	8.55199	8.49873	main	chr12	---	---	---	---	---	---	---	---	---	---	---	Coding	ENSEMBL	ncrna:snRNA chromosome:GRCh37:12:96697153:96697291:-1 gene:ENSG00000201435 gene_biotype:snRNA transcript_biotype:snRNA	ENST00000364565	---	---	96697153	96697291	-	---	TC12001846.hg.1	---
TC19001044.hg.1	0.00695829	5.78439	down	5.65919	5.92367	4.8555	8.52952	7.27574	8.22959	main	chr19	---	---	---	---	---	---	---	---	---	---	---	Coding	ENSEMBL	ncrna:snoRNA chromosome:GRCh37:19:3521246:3521318:-1 gene:ENSG00000252408 gene_biotype:snoRNA transcript_biotype:snoRNA	ENST00000516599	---	---	3521246	3521318	-	---	TC19001044.hg.1	---
TC17000992.hg.1	0.000301003	5.78093	up	11.5572	11.3787	11.8552	9.37386	8.81026	9.01313	main	chr17	17p13.3	NR_003073	small nucleolar RNA, C/D box 91B	SNORD91B	692208	---	---	---	---	---	---	Coding	RefSeq	Homo sapiens small nucleolar RNA, C/D box 91B (SNORD91B), small nucleolar RNA.	NR_003073	---	---	2232413	2232507	-	---	TC17000992.hg.1	---
TC17000396.hg.1	0.000315718	5.75962	down	6.76008	6.67313	6.26858	9.40225	8.89547	8.982	main	chr17	17q12	NM_144975	schlafen family member 5	SLFN5	162394	GO:0030154	cell differentiation	GO:0005634	nucleus	GO:0005524 // GO:0000166	ATP binding // nucleotide binding	Coding	RefSeq	Homo sapiens schlafen family member 5 (SLFN5), mRNA.	NM_144975	---	---	33570086	33594761	+	Q08AF3	TC17000396.hg.1	Hs.709347
TC17001757.hg.1	0.0331383	5.71051	down	8.78409	9.43942	7.8126	9.99208	11.4617	12.1232	main	chr17	---	NR_039890	microRNA 4737	MIR4737	---	---	---	---	---	---	---	Coding	RefSeq	Homo sapiens microRNA 4737 (MIR4737), microRNA.	NR_039890	---	---	58120386	58120466	-	---	TC17001757.hg.1	---
TC12000141.hg.1	0.0248199	5.69806	down	4.11779	2.98498	4.14142	7.45672	5.49551	5.82338	main	chr12	---	---	---	---	---	---	---	---	---	---	---	Coding	ENSEMBL	ncrna:snRNA chromosome:GRCh37:12:9362159:9362217:1 gene:ENSG00000238831 gene_biotype:snRNA transcript_biotype:snRNA	ENST00000459276	---	---	9362159	9362217	+	---	TC12000141.hg.1	---
TC07003320.hg.1	6.6282e-05	5.63653	down	5.84635	5.97791	5.72619	8.46067	8.09511	8.4791	main	chr7	7p21.3	NM_138426	glucocorticoid induced transcript 1	GLCCI1	113263	---	---	GO:0005737	cytoplasm	---	---	Coding	RefSeq	Homo sapiens glucocorticoid induced transcript 1 (GLCCI1), mRNA.	NM_138426	---	---	8008423	8133902	+	Q86VQ1	TC07003320.hg.1	Hs.131673
TC05000341.hg.1	0.000355765	5.53408	up	10.3231	9.74831	10.3391	7.46623	7.79145	7.74784	main	chr5	---	---	---	---	---	---	---	---	---	---	---	Coding	UCSC Genes	---	uc003kcj.1	---	---	72165555	72168159	+	---	TC05000341.hg.1	---
TC03000619.hg.1	0.00100511	5.44848	down	6.12152	6.37986	5.43285	8.36137	8.4432	8.46722	main	chr3	3q21-q24	NM_005513	general transcription factor IIE, polypeptide 1, alpha 56kDa	GTF2E1	2960	GO:0006355 // GO:0006366 // GO:0006367 // GO:0006368 // GO:0010467 // GO:0016032 // GO:0019048 // GO:0022415 // GO:0006351 // GO:0006367	regulation of transcription, DNA-dependent // transcription from RNA polymerase II promoter // transcription initiation from RNA polymerase II promoter // transcription elongation from RNA polymerase II promoter // gene expression // viral reproduction // virus-host interaction // viral reproductive process // transcription, DNA-dependent // transcription initiation from RNA polymerase II promoter	GO:0005654 // GO:0005634	nucleoplasm // nucleus	GO:0005515 // GO:0008270 // GO:0043565 // GO:0046872	protein binding // zinc ion binding // sequence-specific DNA binding // metal ion binding	Coding	RefSeq	Homo sapiens general transcription factor IIE, polypeptide 1, alpha 56kDa (GTF2E1), mRNA.	NM_005513	RNA_transcription_Reactome	GenMAPP	120461484	120501916	+	P29083	TC03000619.hg.1	Hs.445272
TC01000757.hg.1	0.00650581	5.32144	down	8.89367	9.03588	8.28022	10.3463	11.5814	11.5175	main	chr1	1p31.1	NM_001190463	cystathionase (cystathionine gamma-lyase)	CTH	1491	GO:0000096 // GO:0000098 // GO:0006534 // GO:0018272 // GO:0019344 // GO:0019344 // GO:0019346 // GO:0030968 // GO:0034641 // GO:0043066 // GO:0043123 // GO:0044281 // GO:0044524 // GO:0051092 // GO:0051289 // GO:0070814 // GO:0008652 // GO:0044524	sulfur amino acid metabolic process // sulfur amino acid catabolic process // cysteine metabolic process // protein-pyridoxal-5-phosphate linkage via peptidyl-N6-pyridoxal phosphate-L-lysine // cysteine biosynthetic process // cysteine biosynthetic process // transsulfuration // endoplasmic reticulum unfolded protein response // cellular nitrogen compound metabolic process // negative regulation …	GO:0005634 // GO:0005737 // GO:0005829 // GO:0005737	nucleus // cytoplasm // cytosol // cytoplasm	GO:0004123 // GO:0004123 // GO:0005515 // GO:0005516 // GO:0016846 // GO:0030170 // GO:0044540 // GO:0047982 // GO:0080146 // GO:0003824 // GO:0004123 // GO:0016829 // GO:0030170 // GO:0044540 // GO:0080146	cystathionine gamma-lyase activity // cystathionine gamma-lyase activity // protein binding // calmodulin binding // carbon-sulfur lyase activity // pyridoxal phosphate binding // L-cystine L-cysteine-lyase (deaminating) // homocysteine desulfhydrase activity // L-cysteine desulfhydrase activity // catalytic activity // cystathionine gamma-lyase activity // lyase activity // pyridoxal phosphate b…	Coding	RefSeq	Homo sapiens cystathionase (cystathionine gamma-lyase) (CTH), transcript variant 3, mRNA.	NM_001190463	---	---	70876901	70905534	+	P32929	TC01000757.hg.1	Hs.19904
TC17002849.hg.1	0.00061403	5.28485	up	9.31223	9.27059	9.16037	6.37814	6.97515	7.18432	main	chr17	17p13.1	NM_002616	period circadian clock 1	PER1	5187	GO:0000122 // GO:0006351 // GO:0007623 // GO:0009416 // GO:0009649 // GO:0032922 // GO:0045892 // GO:0000122 // GO:0006355 // GO:0007165 // GO:0007623 // GO:0045892 // GO:0048511	negative regulation of transcription from RNA polymerase II promoter // transcription, DNA-dependent // circadian rhythm // response to light stimulus // entrainment of circadian clock // circadian regulation of gene expression // negative regulation of transcription, DNA-dependent // negative regulation of transcription from RNA polymerase II promoter // regulation of transcription, DNA-dependen…	GO:0005634 // GO:0005737	nucleus // cytoplasm	GO:0000978 // GO:0000988 // GO:0004871 // GO:0070888 // GO:0000988	RNA polymerase II core promoter proximal region sequence-specific DNA binding // protein binding transcription factor activity // signal transducer activity // E-box binding // protein binding transcription factor activity	Coding	RefSeq	Homo sapiens period circadian clock 1 (PER1), mRNA.	NM_002616	Circadian_Exercise	GenMAPP	8043788	8059678	-	O15534	TC17002849.hg.1	Hs.445534
TC06002301.hg.1	0.00162427	5.27993	down	4.72169	5.52645	5.19408	7.8747	7.1453	7.62378	main	chr6	---	ENST00000545867	stress responsive DNAJB4 interacting membrane protein 1	SDIM1	---	GO:0033554 // GO:0051402 // GO:0060548	cellular response to stress // neuron apoptotic process // negative regulation of cell death	GO:0016021 // GO:0016020	integral to membrane // membrane	GO:0005515 // GO:0042803	protein binding // protein homodimerization activity	Coding	ENSEMBL	cdna:known chromosome:GRCh37:6:166307330:166309725:-1 gene:ENSG00000256391 gene_biotype:protein_coding transcript_biotype:protein_coding	ENST00000545867	---	---	166307330	166309725	-	Q6ZPB5	TC06002301.hg.1	Hs.722069
TC08001626.hg.1	0.00154221	5.22051	down	12.1857	12.796	12.0282	15.0829	14.3785	14.7011	main	chr8	---	---	---	---	---	---	---	---	---	---	---	Coding	ENSEMBL	havana:lincRNA chromosome:GRCh37:8:128197880:128215467:-1 gene:ENSG00000254166 gene_biotype:lincRNA transcript_biotype:lincRNA	ENST00000521815	---	---	128197880	128215467	-	---	TC08001626.hg.1	Hs.573407
TC02000393.hg.1	3.7145e-05	5.19088	down	5.83988	5.58748	5.51274	8.13259	7.90412	8.03133	main	chr2	2p14	NM_019002	Ewing tumor-associated antigen 1	ETAA1	54465	---	---	GO:0005634 // GO:0005730 // GO:0005737 // GO:0005737	nucleus // nucleolus // cytoplasm // cytoplasm	---	---	Coding	RefSeq	Homo sapiens Ewing tumor-associated antigen 1 (ETAA1), mRNA.	NM_019002	---	---	67624442	67637677	+	Q9NY74	TC02000393.hg.1	Hs.353022
TC05001834.hg.1	4.82531e-05	5.1902	up	13.8268	13.9655	13.6131	11.3081	11.4039	11.5659	main	chr5	5q31.2	NR_002913	small nucleolar RNA, C/D box 63	SNORD63	26785	---	---	---	---	---	---	Coding	RefSeq	Homo sapiens small nucleolar RNA, C/D box 63 (SNORD63), small nucleolar RNA.	NR_002913	---	---	137896732	137896799	-	---	TC05001834.hg.1	---
TC14001444.hg.1	5.85973e-05	5.18733	down	6.47546	6.7695	6.48112	9.08113	8.7739	8.99603	main	chr14	14q31-q32	NM_004239	thyroid hormone receptor interactor 11	TRIP11 This gene was identified based on the interaction of its protein product with thyroid hormone receptor beta. This protein is associated with the Golgi apparatus. The N-terminal region of the protein binds Golgi membranes and the C-terminal region binds the minus ends of microtubules; thus, the protein is thought to play a role in assembly and maintenance of the Golgi ribbon structure aroun…	9321	GO:0000042 // GO:0006366 // GO:0003281	protein targeting to Golgi // transcription from RNA polymerase II promoter // ventricular septum development	GO:0005634 // GO:0005794 // GO:0005856 // GO:0016020 // GO:0043231 // GO:0005737 // GO:0005794	nucleus // Golgi apparatus // cytoskeleton // membrane // intracellular membrane-bounded organelle // cytoplasm // Golgi apparatus	GO:0003713 // GO:0005515	transcription coactivator activity // protein binding	Coding	RefSeq	Homo sapiens thyroid hormone receptor interactor 11 (TRIP11), mRNA.	NM_004239	---	---	92432335	92506403	-	Q15643	TC14001444.hg.1	Hs.632339
TC06004056.hg.1	8.40264e-05	5.18365	down	6.20025	6.35021	5.92405	8.68382	8.44717	8.46542	main	chr6	6q21	NM_001017408	golgi-associated PDZ and coiled-coil motif containing	GOPC	57120	GO:0006888 // GO:0006893 // GO:0007289 // GO:0015031 // GO:0043004 // GO:0045176 // GO:0051260 // GO:0006810	ER to Golgi vesicle-mediated transport // Golgi to plasma membrane transport // spermatid nucleus differentiation // protein transport // cytoplasmic sequestering of CFTR protein // apical protein localization // protein homooligomerization // transport	GO:0000139 // GO:0005737 // GO:0005794 // GO:0005886 // GO:0014069 // GO:0016020 // GO:0030054 // GO:0030140 // GO:0030140 // GO:0043234 // GO:0045211 // GO:0005737 // GO:0005794 // GO:0005886 // GO:0016020 // GO:0030425 // GO:0042995 // GO:0045202	Golgi membrane // cytoplasm // Golgi apparatus // plasma membrane // postsynaptic density // membrane // cell junction // trans-Golgi network transport vesicle // trans-Golgi network transport vesicle // protein complex // postsynaptic membrane // cytoplasm // Golgi apparatus // plasma membrane // membrane // dendrite // cell projection // synapse	GO:0005083 // GO:0005109 // GO:0005515 // GO:0008022 // GO:0042803 // GO:0044325	small GTPase regulator activity // frizzled binding // protein binding // protein C-terminus binding // protein homodimerization activity // ion channel binding	Coding	RefSeq	Homo sapiens golgi-associated PDZ and coiled-coil motif containing (GOPC), transcript variant 2, mRNA.	NM_001017408	---	---	117881432	117923705	-	Q9HD26	TC06004056.hg.1	Hs.191539
TC14000584.hg.1	0.019742	5.1182	up	9.93993	9.9437	8.72139	8.12504	6.61109	6.80198	main	chr14	14q32	NM_001130080	interferon, alpha-inducible protein 27	IFI27	3429	GO:0006919 // GO:0019221 // GO:0060337 // GO:0097190 // GO:0006915	activation of cysteine-type endopeptidase activity involved in apoptotic process // cytokine-mediated signaling pathway // type I interferon-mediated signaling pathway // apoptotic signaling pathway // apoptotic process	GO:0005739 // GO:0005741 // GO:0016021 // GO:0005739 // GO:0016020 // GO:0016021	mitochondrion // mitochondrial outer membrane // integral to membrane // mitochondrion // membrane // integral to membrane	GO:0003674	molecular_function	Coding	RefSeq	Homo sapiens interferon, alpha-inducible protein 27 (IFI27), transcript variant 1, mRNA.	NM_001130080	---	---	94577079	94583033	+	P40305	TC14000584.hg.1	Hs.532634
TC03000609.hg.1	0.000198134	5.09686	down	8.15703	8.09141	8.01428	10.767	10.1707	10.3738	main	chr3	3q13.33	NM_016589	translocase of inner mitochondrial membrane domain containing 1	TIMMDC1	51300	---	---	GO:0005739 // GO:0016021 // GO:0005739 // GO:0016020	mitochondrion // integral to membrane // mitochondrion // membrane	---	---	Coding	RefSeq	Homo sapiens translocase of inner mitochondrial membrane domain containing 1 (TIMMDC1), nuclear gene encoding mitochondrial protein, mRNA.	NM_016589	---	---	119217368	119243937	+	Q9NPL8	TC03000609.hg.1	Hs.477287
TC03000465.hg.1	0.00171887	5.0371	down	6.64477	7.04863	6.06875	8.66486	9.01017	9.08491	main	chr3	3p11.1	NM_018293	zinc finger protein 654	ZNF654	55279	GO:0006351 // GO:0006355	transcription, DNA-dependent // regulation of transcription, DNA-dependent	GO:0005634	nucleus	GO:0003677 // GO:0008270 // GO:0046872	DNA binding // zinc ion binding // metal ion binding	Coding	RefSeq	Homo sapiens zinc finger protein 654 (ZNF654), mRNA.	NM_018293	---	---	88188254	88193815	+	Q8IZM8	TC03000465.hg.1	Hs.591650 // Hs.661116
TC16001156.hg.1	0.000188629	5.01932	up	14.6054	14.3127	14.6369	12.0751	12.0232	12.4742	main	chr16	16q21	NR_002980	small nucleolar RNA, H/ACA box 50	SNORA50	677830	---	---	---	---	---	---	Coding	RefSeq	Homo sapiens small nucleolar RNA, H/ACA box 50 (SNORA50), small nucleolar RNA.	NR_002980	---	---	58593700	58593835	-	---	TC16001156.hg.1	Hs.677515
TC06001795.hg.1	0.000849226	5.00166	up	15.26	15.0247	15.065	12.2999	13.0781	13.0045	main	chr6	---	---	---	---	---	---	---	---	---	---	---	Coding	ENSEMBL	cdna:pseudogene chromosome:GRCh37:6:51274879:51275103:-1 gene:ENSG00000232702 gene_biotype:pseudogene transcript_biotype:processed_pseudogene	ENST00000543596	---	---	51274879	51275103	-	---	TC06001795.hg.1	---
TC12001625.hg.1	0.0174499	4.9958	up	9.71125	9.29793	8.96908	5.89764	7.54213	7.57636	main	chr12	12q13.1-q13.2	NM_001195053	DNA-damage-inducible transcript 3	DDIT3	1649	GO:0006355 // GO:0006974 // GO:0006986 // GO:0006987 // GO:0007050 // GO:0016055 // GO:0030968 // GO:0032757 // GO:0034976 // GO:0042789 // GO:0043161 // GO:0043433 // GO:0043620 // GO:0044267 // GO:0044324 // GO:0045454 // GO:0045892 // GO:0045893 // GO:0045944 // GO:0070059 // GO:0070059 // GO:0090090 // GO:2000016 // GO:0001955 // GO:0006351 // GO:0006355 // GO:0006355 // GO:0006915 // GO:0006…	regulation of transcription, DNA-dependent // response to DNA damage stimulus // response to unfolded protein // activation of signaling protein activity involved in unfolded protein response // cell cycle arrest // Wnt receptor signaling pathway // endoplasmic reticulum unfolded protein response // positive regulation of interleukin-8 production // response to endoplasmic reticulum stress // mRN…	GO:0005634 // GO:0005654 // GO:0005737 // GO:0005634 // GO:0005770	nucleus // nucleoplasm // cytoplasm // nucleus // late endosome	GO:0003677 // GO:0003700 // GO:0003714 // GO:0005515 // GO:0008134 // GO:0043565 // GO:0003677 // GO:0003700	DNA binding // sequence-specific DNA binding transcription factor activity // transcription corepressor activity // protein binding // transcription factor binding // sequence-specific DNA binding // DNA binding // sequence-specific DNA binding transcription factor activity	Coding	RefSeq	Homo sapiens DNA-damage-inducible transcript 3 (DDIT3), transcript variant 1, mRNA.	NM_001195053	---	---	57910371	57914300	-	P35638	TC12001625.hg.1	Hs.505777
TC6_apd_hap1000040.hg.1	0.00164019	4.98144	up	14.4558	13.5775	13.9304	11.3376	11.7852	11.8911	main	chr6_apd_hap1	6p21.3	NM_005346	heat shock 70kDa protein 1B	HSPA1B	3304	GO:0006402 // GO:0006986 // GO:0008285 // GO:0010467 // GO:0016070 // GO:0016071 // GO:0030308 // GO:0042026 // GO:0043066 // GO:0043066 // GO:0045648 // GO:0090084 // GO:0006950 // GO:0009615 // GO:2001240	mRNA catabolic process // response to unfolded protein // negative regulation of cell proliferation // gene expression // RNA metabolic process // mRNA metabolic process // negative regulation of cell growth // protein refolding // negative regulation of apoptotic process // negative regulation of apoptotic process // positive regulation of erythrocyte differentiation // negative regulation of in…	GO:0005634 // GO:0005737 // GO:0005737 // GO:0005739 // GO:0005783 // GO:0005829 // GO:0008180 // GO:0016234 // GO:0016235 // GO:0016607 // GO:0030529 // GO:0048471 // GO:0005737	nucleus // cytoplasm // cytoplasm // mitochondrion // endoplasmic reticulum // cytosol // signalosome // inclusion body // aggresome // nuclear speck // ribonucleoprotein complex // perinuclear region of cytoplasm // cytoplasm	GO:0005515 // GO:0005524 // GO:0031625 // GO:0044183 // GO:0047485 // GO:0051082 // GO:0000166 // GO:0001618	protein binding // ATP binding // ubiquitin protein ligase binding // protein binding involved in protein folding // protein N-terminus binding // unfolded protein binding // nucleotide binding // viral receptor activity	Coding	RefSeq	Homo sapiens heat shock 70kDa protein 1B (HSPA1B), mRNA.	NM_005346	---	---	3110276	3112790	+	P08107	TC6_apd_hap1000040.hg.1	Hs.719966
TC6_cox_hap2000079.hg.1	0.0015933	4.97265	up	14.5293	13.6483	14.0071	11.4311	11.8322	11.9793	main	chr6_cox_hap2	6p21.3	NM_005346	heat shock 70kDa protein 1B	HSPA1B	3304	GO:0006402 // GO:0006986 // GO:0008285 // GO:0010467 // GO:0016070 // GO:0016071 // GO:0030308 // GO:0042026 // GO:0043066 // GO:0043066 // GO:0045648 // GO:0090084 // GO:0006950 // GO:0009615 // GO:2001240	mRNA catabolic process // response to unfolded protein // negative regulation of cell proliferation // gene expression // RNA metabolic process // mRNA metabolic process // negative regulation of cell growth // protein refolding // negative regulation of apoptotic process // negative regulation of apoptotic process // positive regulation of erythrocyte differentiation // negative regulation of in…	GO:0005634 // GO:0005737 // GO:0005737 // GO:0005739 // GO:0005783 // GO:0005829 // GO:0008180 // GO:0016234 // GO:0016235 // GO:0016607 // GO:0030529 // GO:0048471 // GO:0005737	nucleus // cytoplasm // cytoplasm // mitochondrion // endoplasmic reticulum // cytosol // signalosome // inclusion body // aggresome // nuclear speck // ribonucleoprotein complex // perinuclear region of cytoplasm // cytoplasm	GO:0005515 // GO:0005524 // GO:0031625 // GO:0044183 // GO:0047485 // GO:0051082 // GO:0000166 // GO:0001618	protein binding // ATP binding // ubiquitin protein ligase binding // protein binding involved in protein folding // protein N-terminus binding // unfolded protein binding // nucleotide binding // viral receptor activity	Coding	RefSeq	Homo sapiens heat shock 70kDa protein 1B (HSPA1B), mRNA.	NM_005346	---	---	3305094	3307617	+	P08107	TC6_cox_hap2000079.hg.1	Hs.719966
TC6_dbb_hap3000070.hg.1	0.00171488	4.9527	up	14.5364	13.6513	14.0029	11.4186	11.8721	11.9752	main	chr6_dbb_hap3	6p21.3	NM_005346	heat shock 70kDa protein 1B	HSPA1B	3304	GO:0006402 // GO:0006986 // GO:0008285 // GO:0010467 // GO:0016070 // GO:0016071 // GO:0030308 // GO:0042026 // GO:0043066 // GO:0043066 // GO:0045648 // GO:0090084 // GO:0006950 // GO:0009615 // GO:2001240	mRNA catabolic process // response to unfolded protein // negative regulation of cell proliferation // gene expression // RNA metabolic process // mRNA metabolic process // negative regulation of cell growth // protein refolding // negative regulation of apoptotic process // negative regulation of apoptotic process // positive regulation of erythrocyte differentiation // negative regulation of in…	GO:0005634 // GO:0005737 // GO:0005737 // GO:0005739 // GO:0005783 // GO:0005829 // GO:0008180 // GO:0016234 // GO:0016235 // GO:0016607 // GO:0030529 // GO:0048471 // GO:0005737	nucleus // cytoplasm // cytoplasm // mitochondrion // endoplasmic reticulum // cytosol // signalosome // inclusion body // aggresome // nuclear speck // ribonucleoprotein complex // perinuclear region of cytoplasm // cytoplasm	GO:0005515 // GO:0005524 // GO:0031625 // GO:0044183 // GO:0047485 // GO:0051082 // GO:0000166 // GO:0001618	protein binding // ATP binding // ubiquitin protein ligase binding // protein binding involved in protein folding // protein N-terminus binding // unfolded protein binding // nucleotide binding // viral receptor activity	Coding	RefSeq	Homo sapiens heat shock 70kDa protein 1B (HSPA1B), mRNA.	NM_005346	---	---	3081099	3083619	+	P08107	TC6_dbb_hap3000070.hg.1	Hs.719966
TC08001665.hg.1	4.95283e-05	4.93358	down	3.85648	3.7732	3.73287	6.28711	5.87733	6.10601	main	chr8	--- // ---	OTTHUMT00000378288 // OTTHUMT00000378288	NULL // NULL	OTTHUMG00000164324 // AC083843.1	---//---	---	---	---	---	---	---	Coding	Havana transcript	cdna:all chromosome:VEGA52:8:135804263:135810515:-1 Gene:OTTHUMG00000164324	OTTHUMT00000378288	---	---	135804263	135810515	-	---	TC08001665.hg.1	---
TC05000724.hg.1	0.000419773	4.93096	up	8.66446	8.50942	8.83733	6.00562	6.44477	6.65523	main	chr5	---	---	---	---	---	---	---	---	---	---	---	Coding	ENSEMBL	havana:sense_intronic chromosome:GRCh37:5:139579748:139582772:1 gene:ENSG00000250069 gene_biotype:sense_intronic transcript_biotype:sense_intronic	ENST00000508713	---	---	139579748	139582772	+	---	TC05000724.hg.1	Hs.675228
TC17001423.hg.1	0.00355041	4.91681	up	11.2294	11.0407	12.1944	9.39764	9.02439	9.14937	main	chr17	---	---	---	---	---	---	---	---	---	---	---	Coding	ENSEMBL	ncrna:misc_RNA chromosome:GRCh37:17:36387075:36387176:-1 gene:ENSG00000207212 gene_biotype:misc_RNA transcript_biotype:misc_RNA	ENST00000384483	---	---	36387075	36387176	-	---	TC17001423.hg.1	---
TC6_qbl_hap6000070.hg.1	0.00157972	4.89325	up	14.8053	13.9284	14.3227	11.7524	12.1415	12.2901	main	chr6_qbl_hap6	6p21.3	NM_005346	heat shock 70kDa protein 1B	HSPA1B	3304	GO:0006402 // GO:0006986 // GO:0008285 // GO:0010467 // GO:0016070 // GO:0016071 // GO:0030308 // GO:0042026 // GO:0043066 // GO:0043066 // GO:0045648 // GO:0090084 // GO:0006950 // GO:0009615 // GO:2001240	mRNA catabolic process // response to unfolded protein // negative regulation of cell proliferation // gene expression // RNA metabolic process // mRNA metabolic process // negative regulation of cell growth // protein refolding // negative regulation of apoptotic process // negative regulation of apoptotic process // positive regulation of erythrocyte differentiation // negative regulation of in…	GO:0005634 // GO:0005737 // GO:0005737 // GO:0005739 // GO:0005783 // GO:0005829 // GO:0008180 // GO:0016234 // GO:0016235 // GO:0016607 // GO:0030529 // GO:0048471 // GO:0005737	nucleus // cytoplasm // cytoplasm // mitochondrion // endoplasmic reticulum // cytosol // signalosome // inclusion body // aggresome // nuclear speck // ribonucleoprotein complex // perinuclear region of cytoplasm // cytoplasm	GO:0005515 // GO:0005524 // GO:0031625 // GO:0044183 // GO:0047485 // GO:0051082 // GO:0000166 // GO:0001618	protein binding // ATP binding // ubiquitin protein ligase binding // protein binding involved in protein folding // protein N-terminus binding // unfolded protein binding // nucleotide binding // viral receptor activity	Coding	RefSeq	Homo sapiens heat shock 70kDa protein 1B (HSPA1B), mRNA.	NM_005346	---	---	3089163	3091687	+	P08107	TC6_qbl_hap6000070.hg.1	Hs.719966
TC07001582.hg.1	0.000465686	4.89007	down	12.233	12.4309	11.7024	14.4013	14.39	14.4446	main	chr7	7q21.12	NM_001205315	STEAP family member 4	STEAP4	79689	GO:0006811 // GO:0045444 // GO:0055072 // GO:0006810 // GO:0045444 // GO:0055114	ion transport // fat cell differentiation // iron ion homeostasis // transport // fat cell differentiation // oxidation-reduction process	GO:0000139 // GO:0005886 // GO:0016021 // GO:0005794 // GO:0005886 // GO:0016020	Golgi membrane // plasma membrane // integral to membrane // Golgi apparatus // plasma membrane // membrane	GO:0016491 // GO:0046872	oxidoreductase activity // metal ion binding	Coding	RefSeq	Homo sapiens STEAP family member 4 (STEAP4), transcript variant 2, mRNA.	NM_001205315	---	---	87900207	87936228	-	Q687X5	TC07001582.hg.1	Hs.521008
TC10000658.hg.1	0.00384514	4.87825	up	11.4401	11.003	12.1058	9.564	8.85983	9.26608	main	chr10	---	---	---	---	---	---	---	---	---	---	---	Coding	ENSEMBL	ncrna:misc_RNA chromosome:GRCh37:10:94094220:94094321:1 gene:ENSG00000202297 gene_biotype:misc_RNA transcript_biotype:misc_RNA	ENST00000365427	---	---	94094220	94094321	+	---	TC10000658.hg.1	---
TC01001840.hg.1	0.001454	4.86293	down	6.58604	7.02177	6.13612	8.59872	8.90669	9.08401	main	chr1	1q42.11	ENST00000540997	uncharacterized LOC100287497	LOC100287497	100287497	---	---	GO:0016021	integral to membrane	---	---	Coding	ENSEMBL	cdna:known chromosome:GRCh37:1:224196429:224198309:1 gene:ENSG00000185495 gene_biotype:processed_transcript transcript_biotype:processed_transcript	ENST00000540997	---	---	224196429	224198309	+	---	TC01001840.hg.1	Hs.720838
TC03001855.hg.1	0.00163374	4.83883	down	3.84906	4.20633	3.73339	5.80693	6.09994	6.70589	main	chr3	---	---	---	---	---	---	---	---	---	---	---	Coding	ENSEMBL	cdna:putative chromosome:GRCh37:3:142184157:142191179:-1 gene:ENSG00000244327 gene_biotype:processed_transcript transcript_biotype:processed_transcript	ENST00000460977	---	---	142184157	142191179	-	---	TC03001855.hg.1	---
TC07000230.hg.1	0.00182829	4.83086	down	11.9531	12.6043	11.9907	14.0028	14.6859	14.6761	main	chr7	---	---	---	---	---	---	---	---	---	---	---	Coding	UCSC Genes	---	uc022abt.1	---	---	35987320	35987345	+	---	TC07000230.hg.1	---
TC11000967.hg.1	0.000517465	4.8219	up	10.1995	10.043	9.68469	8.02073	7.48404	7.61368	main	chr11	---	ENST00000516442	RNA, 5S ribosomal pseudogene 348	RNA5SP348	---	---	---	---	---	---	---	Coding	ENSEMBL	ncrna:rRNA chromosome:GRCh37:11:104123307:104123343:1 gene:ENSG00000252251 gene_biotype:rRNA transcript_biotype:rRNA	ENST00000516442	---	---	104123307	104123343	+	---	TC11000967.hg.1	---
TC18000505.hg.1	0.000367292	4.80933	up	14.3189	14.2222	14.8022	12.3215	12.0001	12.2242	main	chr18	18q21	NR_002571	small nucleolar RNA, C/D box 58A	SNORD58A	26791	---	---	---	---	---	---	Coding	RefSeq	Homo sapiens small nucleolar RNA, C/D box 58A (SNORD58A), small nuclear RNA.	NR_002571	---	---	47017653	47017717	-	---	TC18000505.hg.1	---
TC09000358.hg.1	0.00571689	4.80513	down	7.79714	7.58832	7.1564	10.5242	9.33442	9.47697	main	chr9	9q21.2	NM_058179	phosphoserine aminotransferase 1	PSAT1	29968	GO:0006564 // GO:0006564 // GO:0008615 // GO:0008652 // GO:0034641 // GO:0044281 // GO:0006564 // GO:0008152 // GO:0008652	L-serine biosynthetic process // L-serine biosynthetic process // pyridoxine biosynthetic process // cellular amino acid biosynthetic process // cellular nitrogen compound metabolic process // small molecule metabolic process // L-serine biosynthetic process // metabolic process // cellular amino acid biosynthetic process	GO:0005829	cytosol	GO:0004648 // GO:0004648 // GO:0030170 // GO:0003824 // GO:0004648 // GO:0008483 // GO:0016740	O-phospho-L-serine:2-oxoglutarate aminotransferase activity // O-phospho-L-serine:2-oxoglutarate aminotransferase activity // pyridoxal phosphate binding // catalytic activity // O-phospho-L-serine:2-oxoglutarate aminotransferase activity // transaminase activity // transferase activity	Coding	RefSeq	Homo sapiens phosphoserine aminotransferase 1 (PSAT1), transcript variant 1, mRNA.	NM_058179	---	---	80912043	80945009	+	Q9Y617	TC09000358.hg.1	Hs.494261
TC02000671.hg.1	0.00723997	4.80393	down	4.60854	4.31695	3.23504	6.08844	6.2314	6.63333	main	chr2	2q13	NM_023016	sosondowah ankyrin repeat domain family member C	SOWAHC	65124	---	---	---	---	---	---	Coding	RefSeq	Homo sapiens sosondowah ankyrin repeat domain family member C (SOWAHC), mRNA.	NM_023016	---	---	110371888	110376567	+	Q53LP3	TC02000671.hg.1	Hs.355455
TC06000541.hg.1	0.000191424	4.80075	up	13.3052	12.7233	13.0186	10.7711	10.6836	10.8026	main	chr6	6p21.2	NM_001243186	pim-1 oncogene	PIM1	5292	GO:0006468 // GO:0006915 // GO:0007049 // GO:0007275 // GO:0008283 // GO:0031659 // GO:0043066 // GO:0043433 // GO:0046777 // GO:0046777 // GO:0006468 // GO:0016310	protein phosphorylation // apoptotic process // cell cycle // multicellular organismal development // cell proliferation // positive regulation of cyclin-dependent protein serine/threonine kinase activity involved in G1/S transition of mitotic cell cycle // negative regulation of apoptotic process // negative regulation of sequence-specific DNA binding transcription factor activity // protein aut…	GO:0005634 // GO:0005737 // GO:0005886 // GO:0005737 // GO:0016020	nucleus // cytoplasm // plasma membrane // cytoplasm // membrane	GO:0004674 // GO:0005515 // GO:0005524 // GO:0008134 // GO:0030145 // GO:0043024 // GO:0000166 // GO:0004672 // GO:0004674 // GO:0005524 // GO:0016301 // GO:0016740 // GO:0016772 // GO:0046872	protein serine/threonine kinase activity // protein binding // ATP binding // transcription factor binding // manganese ion binding // ribosomal small subunit binding // nucleotide binding // protein kinase activity // protein serine/threonine kinase activity // ATP binding // kinase activity // transferase activity // transferase activity, transferring phosphorus-containing groups // metal ion b…	Coding	RefSeq	Homo sapiens pim-1 oncogene (PIM1), transcript variant 1, mRNA.	NM_001243186	---	---	37137922	37143204	+	P11309	TC06000541.hg.1	Hs.81170
TC10000803.hg.1	0.00377109	4.79891	up	8.82712	8.17623	9.17115	6.01229	6.57368	6.8004	main	chr10	---	---	---	---	---	---	---	---	---	---	---	Coding	ENSEMBL	ncrna:snoRNA chromosome:GRCh37:10:112336118:112336219:1 gene:ENSG00000239125 gene_biotype:snoRNA transcript_biotype:snoRNA	ENST00000458966	---	---	112336118	112336219	+	---	TC10000803.hg.1	---
TC17001465.hg.1	0.000707381	4.78871	down	6.18371	6.45479	6.00238	8.57311	8.08684	8.75984	main	chr17	17q21.2	NM_032865	tensin 4	TNS4	84951	GO:0006915 // GO:0008104	apoptotic process // protein localization	GO:0005737 // GO:0005856 // GO:0005925 // GO:0005925 // GO:0030054	cytoplasm // cytoskeleton // focal adhesion // focal adhesion // cell junction	GO:0003779 // GO:0005515	actin binding // protein binding	Coding	RefSeq	Homo sapiens tensin 4 (TNS4), mRNA.	NM_032865	---	---	38632080	38657854	-	Q8IZW8	TC17001465.hg.1	Hs.438292
TC10000414.hg.1	0.000206275	4.78724	down	7.47327	7.70334	7.10431	9.67931	9.67489	9.7043	main	chr10	10q22.1	NM_015634	KIAA1279	KIAA1279	26128	GO:0006839 // GO:0007399 // GO:0030154 // GO:0007275	mitochondrial transport // nervous system development // cell differentiation // multicellular organismal development	GO:0005739 // GO:0005737 // GO:0005856	mitochondrion // cytoplasm // cytoskeleton	GO:0005515 // GO:0019894	protein binding // kinesin binding	Coding	RefSeq	Homo sapiens KIAA1279 (KIAA1279), nuclear gene encoding mitochondrial protein, mRNA.	NM_015634	---	---	70748477	70776739	+	Q96EK5	TC10000414.hg.1	Hs.279580
TC15002768.hg.1	0.00280362	4.76117	up	14.1266	13.8909	14.1456	11.1456	12.2306	12.0328	main	chr15	---	NR_037600	uncharacterized LOC100507217	LOC100507217	100507217	---	---	---	---	---	---	Coding	RefSeq	Homo sapiens uncharacterized LOC100507217 (LOC100507217), transcript variant 2, non-coding RNA.	NR_037600	---	---	93426073	93441977	+	O14647	TC15002768.hg.1	Hs.622504
TC03001583.hg.1	0.000590374	4.71891	down	7.44455	7.40917	7.19212	9.95398	9.21775	9.58947	main	chr3	3p12.1	NM_016206	vestigial like 3 (Drosophila)	VGLL3	389136	GO:0006351 // GO:0006355	transcription, DNA-dependent // regulation of transcription, DNA-dependent	GO:0005634	nucleus	---	---	Coding	RefSeq	Homo sapiens vestigial like 3 (Drosophila) (VGLL3), mRNA.	NM_016206	---	---	86987119	87040269	-	A8MV65	TC03001583.hg.1	Hs.744116
TC03001469.hg.1	0.00135723	4.71467	up	7.83178	7.65528	8.48406	5.52016	5.94958	5.78991	main	chr3	---	---	---	---	---	---	---	---	---	---	---	Coding	ENSEMBL	ncrna:snoRNA chromosome:GRCh37:3:53367087:53367155:-1 gene:ENSG00000207109 gene_biotype:snoRNA transcript_biotype:snoRNA	ENST00000384381	---	---	53367087	53367155	-	---	TC03001469.hg.1	---
TC02001958.hg.1	0.000305875	4.63646	up	7.27189	7.30602	7.75983	5.02364	5.31699	5.35803	main	chr2	---	---	---	---	---	---	---	---	---	---	---	Coding	UCSC Genes	---	uc021viy.1	---	---	70476123	70476193	-	---	TC02001958.hg.1	---
TC16000732.hg.1	0.000305875	4.63646	up	7.27189	7.30602	7.75983	5.02364	5.31699	5.35803	main	chr16	---	---	---	---	---	---	---	---	---	---	---	Coding	UCSC Genes	---	uc021szx.1	---	---	686736	686806	-	---	TC16000732.hg.1	---
TC06002278.hg.1	0.000432636	4.59606	up	10.1518	9.76448	10.2422	8.11454	7.61647	7.82622	main	chr6	6q25.3	NR_002960	small nucleolar RNA, H/ACA box 20	SNORA20	677806	---	---	---	---	---	---	Coding	RefSeq	Homo sapiens small nucleolar RNA, H/ACA box 20 (SNORA20), small nucleolar RNA.	NR_002960	---	---	160201282	160201413	-	---	TC06002278.hg.1	Hs.689705
TC01000016.hg.1	0.00706018	4.58685	down	5.98804	6.56467	5.20224	7.7669	8.25223	8.32833	main	chr1	1p36.33	ENST00000358533	uncharacterized LOC100287934	LOC100287934	100287934	---	---	GO:0016021 // GO:0016020	integral to membrane // membrane	---	---	Coding	ENSEMBL	ensembl:lincRNA chromosome:GRCh37:1:721320:722513:1 gene:ENSG00000237491 gene_biotype:lincRNA transcript_biotype:lincRNA	ENST00000358533	---	---	721320	722513	+	A6NHI5	TC01000016.hg.1	Hs.705211 // Hs.745567 // Hs.568607 // Hs.735105
TC05000886.hg.1	3.20817e-05	4.57912	down	6.70972	6.65221	6.38344	8.7108	8.81865	8.80113	main	chr5	5q33.3	NM_145049	ubiquitin-like domain containing CTD phosphatase 1	UBLCP1	134510	---	---	GO:0005634 // GO:0005730 // GO:0005634	nucleus // nucleolus // nucleus	GO:0004721 // GO:0016787	phosphoprotein phosphatase activity // hydrolase activity	Coding	RefSeq	Homo sapiens ubiquitin-like domain containing CTD phosphatase 1 (UBLCP1), mRNA.	NM_145049	---	---	158690089	158713048	+	Q8WVY7	TC05000886.hg.1	Hs.591733
TC09001204.hg.1	0.000188303	4.57651	down	8.11626	8.51784	8.20331	10.6416	10.2604	10.5181	main	chr9	9q21.13	NM_013390	transmembrane protein 2	TMEM2	23670	GO:0007275	multicellular organismal development	GO:0016021 // GO:0016020 // GO:0016021	integral to membrane // membrane // integral to membrane	---	---	Coding	RefSeq	Homo sapiens transmembrane protein 2 (TMEM2), transcript variant 1, mRNA.	NM_013390	---	---	74298282	74383800	-	Q9UHN6	TC09001204.hg.1	Hs.494146
TC10000453.hg.1	0.00640096	4.5616	up	8.82417	8.83312	9.37713	6.06905	7.23271	7.16404	main	chr10	---	---	---	---	---	---	---	---	---	---	---	Coding	ENSEMBL	[retired] havana:sense_intronic chromosome:GRCh37:10:74461207:74463097:1 gene:ENSG00000228673 gene_biotype:sense_intronic transcript_biotype:sense_intronic	ENST00000443299	---	---	74461207	74463097	+	---	TC10000453.hg.1	---
TC04000413.hg.1	0.000790603	4.55281	down	6.58811	6.75986	6.32827	9.1401	8.46329	8.63313	main	chr4	4q13.3	NM_001013442	epithelial mitogen homolog (mouse)	EPGN	255324	GO:0000165 // GO:0000187 // GO:0001525 // GO:0008284 // GO:0043406 // GO:0045741 // GO:0045840 // GO:0050679	MAPK cascade // activation of MAPK activity // angiogenesis // positive regulation of cell proliferation // positive regulation of MAP kinase activity // positive regulation of epidermal growth factor-activated receptor activity // positive regulation of mitosis // positive regulation of epithelial cell proliferation	GO:0005576 // GO:0005887	extracellular region // integral to plasma membrane	GO:0004708 // GO:0005154 // GO:0008083	MAP kinase kinase activity // epidermal growth factor receptor binding // growth factor activity	Coding	RefSeq	[retired] Homo sapiens epithelial mitogen homolog (mouse) (EPGN), mRNA.	NM_001013442	---	---	75174190	75181024	+	Q6UW88	TC04000413.hg.1	Hs.401237
TC11000856.hg.1	0.000863765	4.52796	down	5.14478	5.54732	5.21307	7.86501	7.14437	7.43237	main	chr11	11q13	NM_015885	PCF11, cleavage and polyadenylation factor subunit, homolog (S. cerevisiae)	PCF11	51585	GO:0000398 // GO:0006366 // GO:0006369 // GO:0006379 // GO:0008380 // GO:0010467 // GO:0031124 // GO:0006397	mRNA splicing, via spliceosome // transcription from RNA polymerase II promoter // termination of RNA polymerase II transcription // mRNA cleavage // RNA splicing // gene expression // mRNA 3'-end processing // mRNA processing	GO:0005654 // GO:0005849 // GO:0005634	nucleoplasm // mRNA cleavage factor complex // nucleus	---	---	Coding	RefSeq	Homo sapiens PCF11, cleavage and polyadenylation factor subunit, homolog (S. cerevisiae) (PCF11), mRNA.	NM_015885	---	---	82868030	82898493	+	O94913	TC11000856.hg.1	Hs.128959 // Hs.731825
TC01000220.hg.1	0.0372357	4.48405	down	8.89734	8.50079	6.6149	10.2271	10.1197	10.1607	main	chr1	---	---	---	---	---	---	---	---	---	---	---	Coding	UCSC Genes	---	uc021ohd.1	---	---	17186693	17186765	+	---	TC01000220.hg.1	---
TC01002270.hg.1	0.0372357	4.48405	down	8.89734	8.50079	6.6149	10.2271	10.1197	10.1607	main	chr1	---	---	---	---	---	---	---	---	---	---	---	Coding	UCSC Genes	---	uc021ogt.1	---	---	16874160	16874232	-	---	TC01002270.hg.1	---
TC11001536.hg.1	6.2882e-05	4.47613	down	5.93933	6.00474	5.96803	8.3274	7.90739	8.16406	main	chr11	11p13	NM_001033505	cleavage stimulation factor, 3' pre-RNA, subunit 3, 77kDa	CSTF3	1479	GO:0000398 // GO:0006366 // GO:0006369 // GO:0006378 // GO:0006379 // GO:0008380 // GO:0010467 // GO:0031124 // GO:0006396 // GO:0006397	mRNA splicing, via spliceosome // transcription from RNA polymerase II promoter // termination of RNA polymerase II transcription // mRNA polyadenylation // mRNA cleavage // RNA splicing // gene expression // mRNA 3'-end processing // RNA processing // mRNA processing	GO:0005634 // GO:0005654 // GO:0005730 // GO:0005622 // GO:0005634 // GO:0005634	nucleus // nucleoplasm // nucleolus // intracellular // nucleus // nucleus	GO:0003723	RNA binding	Coding	RefSeq	Homo sapiens cleavage stimulation factor, 3' pre-RNA, subunit 3, 77kDa (CSTF3), transcript variant 2, mRNA.	NM_001033505	mRNA_processing_Reactome	GenMAPP	33106130	33183077	-	Q12996	TC11001536.hg.1	Hs.44402
TC18000021.hg.1	0.000347268	4.4738	down	6.10416	5.95973	5.70497	7.8802	7.99355	8.3796	main	chr18	---	---	---	---	---	---	---	---	---	---	---	Coding	ENSEMBL	[retired] Hypothetical protein gene:ENSG00000238060	ENST00000445581	---	---	3603736	3608323	+	---	TC18000021.hg.1	---
TC12001411.hg.1	8.02393e-05	4.40687	down	6.1846	6.4223	6.12639	8.55914	8.23911	8.3543	main	chr12	---	---	---	---	---	---	---	---	---	---	---	Coding	ENSEMBL	havana:lincRNA chromosome:GRCh37:12:44112796:44117803:-1 gene:ENSG00000257742 gene_biotype:lincRNA transcript_biotype:lincRNA	ENST00000553202	---	---	44112796	44117803	-	---	TC12001411.hg.1	Hs.23554 // Hs.641165
TC02000880.hg.1	0.000659759	4.35668	up	11.106	10.8958	10.8507	9.21933	8.51652	8.7469	main	chr2	---	---	---	---	---	---	---	---	---	---	---	Coding	ENSEMBL	ncrna:snoRNA chromosome:GRCh37:2:135894198:135894325:1 gene:ENSG00000208308 gene_biotype:snoRNA transcript_biotype:snoRNA	ENST00000385573	---	---	135894198	135894325	+	---	TC02000880.hg.1	---
TC02000190.hg.1	0.00335044	4.35243	up	11.1997	11.1917	11.9561	8.91157	9.38079	9.68962	main	chr2	---	---	---	---	---	---	---	---	---	---	---	Coding	UCSC Genes	---	uc021vfj.1	---	---	29150849	29150926	+	---	TC02000190.hg.1	---
TC11000807.hg.1	0.000694028	4.34674	up	10.962	10.2835	10.8858	8.47172	8.69025	8.60957	main	chr11	11q13.4	NR_000005	small nucleolar RNA, C/D box 15A	SNORD15A	6079	---	---	---	---	---	---	Coding	RefSeq	Homo sapiens small nucleolar RNA, C/D box 15A (SNORD15A), small nucleolar RNA.	NR_000005	---	---	75111435	75111582	+	---	TC11000807.hg.1	Hs.689081
TC01000293.hg.1	0.00619323	4.33654	up	7.92881	8.30449	8.82482	5.65064	6.37564	6.68221	main	chr1	---	NR_036057	microRNA 3115	MIR3115	---	---	---	---	---	---	---	Coding	RefSeq	Homo sapiens microRNA 3115 (MIR3115), microRNA.	NR_036057	---	---	23370798	23370865	+	---	TC01000293.hg.1	---
TC6_qbl_hap6000127.hg.1	0.0114429	4.32747	down	5.30031	5.07344	5.23302	8.21094	6.60548	7.13092	main	chr6_qbl_hap6	6p21.3	NM_002714	protein phosphatase 1, regulatory subunit 10	PPP1R10	5514	GO:0006351 // GO:0006606	transcription, DNA-dependent // protein import into nucleus	GO:0000785 // GO:0005634 // GO:0072357 // GO:0000785 // GO:0005634 // GO:0072357	chromatin // nucleus // PTW/PP1 phosphatase complex // chromatin // nucleus // PTW/PP1 phosphatase complex	GO:0003677 // GO:0003723 // GO:0004864 // GO:0008270 // GO:0046872	DNA binding // RNA binding // protein phosphatase inhibitor activity // zinc ion binding // metal ion binding	Coding	RefSeq	Homo sapiens protein phosphatase 1, regulatory subunit 10 (PPP1R10), transcript variant 1, mRNA.	NM_002714	---	---	1861085	1879296	-	Q96QC0	TC6_qbl_hap6000127.hg.1	Hs.106019
TC01000988.hg.1	0.000987797	4.32646	up	7.32011	7.05291	7.64046	5.0564	5.57667	5.04084	main	chr1	---	---	---	---	---	---	---	---	---	---	---	Coding	ENSEMBL	cdna:known chromosome:GRCh37:1:112957339:112958909:-1 gene:ENSG00000249913 gene_biotype:antisense transcript_biotype:antisense	ENST00000502356	---	---	112957339	112958909	+	---	TC01000988.hg.1	---
TC14000295.hg.1	0.00360091	4.31662	up	8.52502	8.26563	8.60539	5.79467	6.33803	6.93363	main	chr14	---	---	---	---	---	---	---	---	---	---	---	Coding	ENSEMBL	ncrna:snoRNA chromosome:GRCh37:14:51710808:51710942:1 gene:ENSG00000201376 gene_biotype:snoRNA transcript_biotype:snoRNA	ENST00000364506	---	---	51710808	51710942	+	---	TC14000295.hg.1	---
TC16001155.hg.1	0.0011945	4.29271	up	8.97293	9.16587	9.51439	6.74062	7.17975	7.42715	main	chr16	16q21	NR_002978	small nucleolar RNA, H/ACA box 46	SNORA46	677827	---	---	---	---	---	---	Coding	RefSeq	Homo sapiens small nucleolar RNA, H/ACA box 46 (SNORA46), small nucleolar RNA.	NR_002978	---	---	58582403	58582537	-	---	TC16001155.hg.1	Hs.688592
TC02000105.hg.1	0.000838451	4.28292	down	5.26264	5.33655	5.21982	7.76099	6.96391	7.38989	main	chr2	2p24.2	NM_001130009	GEN1 Holliday junction 5' flap endonuclease	GEN1	348654	GO:0006281 // GO:0006974 // GO:0090305	DNA repair // response to DNA damage stimulus // nucleic acid phosphodiester bond hydrolysis	GO:0005634	nucleus	GO:0003677 // GO:0004519 // GO:0046872 // GO:0003824 // GO:0004518 // GO:0016787	DNA binding // endonuclease activity // metal ion binding // catalytic activity // nuclease activity // hydrolase activity	Coding	RefSeq	Homo sapiens Gen endonuclease homolog 1 (Drosophila) (GEN1), transcript variant 2, mRNA.	NM_001130009	---	---	17935125	17966632	+	Q17RS7	TC02000105.hg.1	Hs.467793
TC06001502.hg.1	0.00982141	4.24393	down	5.21671	5.04017	5.15786	8.05304	6.5172	7.10071	main	chr6	6p21.3	NM_002714	protein phosphatase 1, regulatory subunit 10	PPP1R10	5514	GO:0006351 // GO:0006606	transcription, DNA-dependent // protein import into nucleus	GO:0000785 // GO:0005634 // GO:0072357 // GO:0000785 // GO:0005634 // GO:0072357	chromatin // nucleus // PTW/PP1 phosphatase complex // chromatin // nucleus // PTW/PP1 phosphatase complex	GO:0003677 // GO:0003723 // GO:0004864 // GO:0008270 // GO:0046872	DNA binding // RNA binding // protein phosphatase inhibitor activity // zinc ion binding // metal ion binding	Coding	RefSeq	Homo sapiens protein phosphatase 1, regulatory subunit 10 (PPP1R10), transcript variant 1, mRNA.	NM_002714	---	---	30568177	30586389	-	Q96QC0	TC06001502.hg.1	Hs.106019
TC6_cox_hap2000137.hg.1	0.0121011	4.23512	down	5.31926	5.10469	5.24449	8.20289	6.5929	7.11987	main	chr6_cox_hap2	6p21.3	NM_002714	protein phosphatase 1, regulatory subunit 10	PPP1R10	5514	GO:0006351 // GO:0006606	transcription, DNA-dependent // protein import into nucleus	GO:0000785 // GO:0005634 // GO:0072357 // GO:0000785 // GO:0005634 // GO:0072357	chromatin // nucleus // PTW/PP1 phosphatase complex // chromatin // nucleus // PTW/PP1 phosphatase complex	GO:0003677 // GO:0003723 // GO:0004864 // GO:0008270 // GO:0046872	DNA binding // RNA binding // protein phosphatase inhibitor activity // zinc ion binding // metal ion binding	Coding	RefSeq	Homo sapiens protein phosphatase 1, regulatory subunit 10 (PPP1R10), transcript variant 1, mRNA.	NM_002714	---	---	2080230	2098442	-	Q96QC0	TC6_cox_hap2000137.hg.1	Hs.106019
TC6_dbb_hap3000126.hg.1	0.0121011	4.23512	down	5.31926	5.10469	5.24449	8.20289	6.5929	7.11987	main	chr6_dbb_hap3	6p21.3	NM_002714	protein phosphatase 1, regulatory subunit 10	PPP1R10	5514	GO:0006351 // GO:0006606	transcription, DNA-dependent // protein import into nucleus	GO:0000785 // GO:0005634 // GO:0072357 // GO:0000785 // GO:0005634 // GO:0072357	chromatin // nucleus // PTW/PP1 phosphatase complex // chromatin // nucleus // PTW/PP1 phosphatase complex	GO:0003677 // GO:0003723 // GO:0004864 // GO:0008270 // GO:0046872	DNA binding // RNA binding // protein phosphatase inhibitor activity // zinc ion binding // metal ion binding	Coding	RefSeq	Homo sapiens protein phosphatase 1, regulatory subunit 10 (PPP1R10), transcript variant 1, mRNA.	NM_002714	---	---	1861815	1880027	-	Q96QC0	TC6_dbb_hap3000126.hg.1	Hs.106019
TC6_ssto_hap7000118.hg.1	0.0121011	4.23512	down	5.31926	5.10469	5.24449	8.20289	6.5929	7.11987	main	chr6_ssto_hap7	6p21.3	NM_002714	protein phosphatase 1, regulatory subunit 10	PPP1R10	5514	GO:0006351 // GO:0006606	transcription, DNA-dependent // protein import into nucleus	GO:0000785 // GO:0005634 // GO:0072357 // GO:0000785 // GO:0005634 // GO:0072357	chromatin // nucleus // PTW/PP1 phosphatase complex // chromatin // nucleus // PTW/PP1 phosphatase complex	GO:0003677 // GO:0003723 // GO:0004864 // GO:0008270 // GO:0046872	DNA binding // RNA binding // protein phosphatase inhibitor activity // zinc ion binding // metal ion binding	Coding	RefSeq	Homo sapiens protein phosphatase 1, regulatory subunit 10 (PPP1R10), transcript variant 1, mRNA.	NM_002714	---	---	1900456	1918668	-	Q96QC0	TC6_ssto_hap7000118.hg.1	Hs.106019
TC05000402.hg.1	0.00176522	4.22032	up	12.1515	12.2699	12.3761	10.6275	9.68918	10.2488	main	chr5	1p36.22	NR_002754	RNA, U5E small nuclear 1	RNU5E-1	26829	---	---	---	---	---	---	Coding	RefSeq	Homo sapiens RNA, U5E small nuclear 1 (RNU5E-1), small nuclear RNA.	NR_002754	---	---	80501462	80746718	+	---	TC05000402.hg.1	---
TC16000476.hg.1	0.0111277	4.20186	up	12.5505	12.5764	13.9103	11.1358	10.7321	10.9563	main	chr16	16q13	NM_005952	metallothionein 1X	MT1X	4501	GO:0010038 // GO:0036018 // GO:0045926 // GO:0071276 // GO:0071294	response to metal ion // cellular response to erythropoietin // negative regulation of growth // cellular response to cadmium ion // cellular response to zinc ion	GO:0005634 // GO:0005737 // GO:0048471	nucleus // cytoplasm // perinuclear region of cytoplasm	GO:0008270 // GO:0046872 // GO:0046872	zinc ion binding // metal ion binding // metal ion binding	Coding	RefSeq	Homo sapiens metallothionein 1X (MT1X), mRNA.	NM_005952	---	---	56716336	56718108	+	P80297	TC16000476.hg.1	Hs.374950
TC06000385.hg.1	0.00318642	4.2016	up	15.0324	14.1752	14.4374	12.076	12.5929	12.7633	main	chr6	6p21.3	NM_005346	heat shock 70kDa protein 1B	HSPA1B	3304	GO:0006402 // GO:0006986 // GO:0008285 // GO:0010467 // GO:0016070 // GO:0016071 // GO:0030308 // GO:0042026 // GO:0043066 // GO:0043066 // GO:0045648 // GO:0090084 // GO:0006950 // GO:0009615 // GO:2001240	mRNA catabolic process // response to unfolded protein // negative regulation of cell proliferation // gene expression // RNA metabolic process // mRNA metabolic process // negative regulation of cell growth // protein refolding // negative regulation of apoptotic process // negative regulation of apoptotic process // positive regulation of erythrocyte differentiation // negative regulation of in…	GO:0005634 // GO:0005737 // GO:0005737 // GO:0005739 // GO:0005783 // GO:0005829 // GO:0008180 // GO:0016234 // GO:0016235 // GO:0016607 // GO:0030529 // GO:0048471 // GO:0005737	nucleus // cytoplasm // cytoplasm // mitochondrion // endoplasmic reticulum // cytosol // signalosome // inclusion body // aggresome // nuclear speck // ribonucleoprotein complex // perinuclear region of cytoplasm // cytoplasm	GO:0005515 // GO:0005524 // GO:0031625 // GO:0044183 // GO:0047485 // GO:0051082 // GO:0000166 // GO:0001618	protein binding // ATP binding // ubiquitin protein ligase binding // protein binding involved in protein folding // protein N-terminus binding // unfolded protein binding // nucleotide binding // viral receptor activity	Coding	RefSeq	Homo sapiens heat shock 70kDa protein 1B (HSPA1B), mRNA.	NM_005346	---	---	31795512	31798032	+	P08107	TC06000385.hg.1	Hs.719966
TC04001087.hg.1	0.0116242	4.18361	down	4.94568	5.51296	3.91387	6.8188	6.86231	6.88565	main	chr4	4p15.2	NR_030299	microRNA 573	MIR573	---	---	---	---	---	---	---	Coding	RefSeq	Homo sapiens microRNA 573 (MIR573), microRNA.	NR_030299	---	---	24521815	24521913	-	---	TC04001087.hg.1	---
TC6_mann_hap4000115.hg.1	0.0130827	4.18072	down	5.31795	5.11556	5.25673	8.20001	6.56081	7.12068	main	chr6_mann_hap4	6p21.3	NM_002714	protein phosphatase 1, regulatory subunit 10	PPP1R10	5514	GO:0006351 // GO:0006606	transcription, DNA-dependent // protein import into nucleus	GO:0000785 // GO:0005634 // GO:0072357 // GO:0000785 // GO:0005634 // GO:0072357	chromatin // nucleus // PTW/PP1 phosphatase complex // chromatin // nucleus // PTW/PP1 phosphatase complex	GO:0003677 // GO:0003723 // GO:0004864 // GO:0008270 // GO:0046872	DNA binding // RNA binding // protein phosphatase inhibitor activity // zinc ion binding // metal ion binding	Coding	RefSeq	Homo sapiens protein phosphatase 1, regulatory subunit 10 (PPP1R10), transcript variant 1, mRNA.	NM_002714	---	---	1916249	1934461	-	Q96QC0	TC6_mann_hap4000115.hg.1	Hs.106019
TC6_mcf_hap5000116.hg.1	0.0130827	4.18072	down	5.31795	5.11556	5.25673	8.20001	6.56081	7.12068	main	chr6_mcf_hap5	6p21.3	NM_002714	protein phosphatase 1, regulatory subunit 10	PPP1R10	5514	GO:0006351 // GO:0006606	transcription, DNA-dependent // protein import into nucleus	GO:0000785 // GO:0005634 // GO:0072357 // GO:0000785 // GO:0005634 // GO:0072357	chromatin // nucleus // PTW/PP1 phosphatase complex // chromatin // nucleus // PTW/PP1 phosphatase complex	GO:0003677 // GO:0003723 // GO:0004864 // GO:0008270 // GO:0046872	DNA binding // RNA binding // protein phosphatase inhibitor activity // zinc ion binding // metal ion binding	Coding	RefSeq	Homo sapiens protein phosphatase 1, regulatory subunit 10 (PPP1R10), transcript variant 1, mRNA.	NM_002714	---	---	1950032	1968245	-	Q96QC0	TC6_mcf_hap5000116.hg.1	Hs.106019
TC08000213.hg.1	0.000113471	4.14418	down	7.6587	7.78118	7.35644	9.75175	9.60942	9.58841	main	chr8	8p21.1	NM_001017420	establishment of sister chromatid cohesion N-acetyltransferase 2	ESCO2	157570	GO:0000278 // GO:0006275 // GO:0034421 // GO:0007049	mitotic cell cycle // regulation of DNA replication // post-translational protein acetylation // cell cycle	GO:0000785 // GO:0005654 // GO:0005634 // GO:0005694	chromatin // nucleoplasm // nucleus // chromosome	GO:0016746 // GO:0046872 // GO:0016740	transferase activity, transferring acyl groups // metal ion binding // transferase activity	Coding	RefSeq	Homo sapiens establishment of cohesion 1 homolog 2 (S. cerevisiae) (ESCO2), mRNA.	NM_001017420	---	---	27629466	27670157	+	Q56NI9	TC08000213.hg.1	Hs.99480
TC18000101.hg.1	0.00383737	4.13837	up	9.02358	8.90787	9.53498	6.55692	7.28196	7.48036	main	chr18	---	---	---	---	---	---	---	---	---	---	---	Coding	ENSEMBL	ncrna:misc_RNA chromosome:GRCh37:18:21036335:21036431:1 gene:ENSG00000199357 gene_biotype:misc_RNA transcript_biotype:misc_RNA	ENST00000362487	---	---	21036335	21036431	+	---	TC18000101.hg.1	---
TC05001871.hg.1	0.00108901	4.12817	up	9.64032	9.65354	10.3329	7.98896	7.78542	7.71587	main	chr5	5q31	NM_003883	histone deacetylase 3	HDAC3	8841	GO:0000122 // GO:0000122 // GO:0006351 // GO:0006476 // GO:0007219 // GO:0007346 // GO:0010832 // GO:0016568 // GO:0032922 // GO:0040014 // GO:0043066 // GO:0044255 // GO:0044281 // GO:0045786 // GO:0045892 // GO:0046329 // GO:0048011 // GO:0051225 // GO:0006355 // GO:0016568 // GO:0016575 // GO:0070932 // GO:0070933	negative regulation of transcription from RNA polymerase II promoter // negative regulation of transcription from RNA polymerase II promoter // transcription, DNA-dependent // protein deacetylation // Notch signaling pathway // regulation of mitotic cell cycle // negative regulation of myotube differentiation // chromatin modification // circadian regulation of gene expression // regulation of mu…	GO:0000118 // GO:0005634 // GO:0005634 // GO:0005654 // GO:0005737 // GO:0005876 // GO:0017053 // GO:0005634	histone deacetylase complex // nucleus // nucleus // nucleoplasm // cytoplasm // spindle microtubule // transcriptional repressor complex // nucleus	GO:0003714 // GO:0004407 // GO:0004407 // GO:0005515 // GO:0008134 // GO:0019899 // GO:0031490 // GO:0032041 // GO:0033558 // GO:0042826 // GO:0046969 // GO:0046970 // GO:0097372 // GO:0003677 // GO:0003682 // GO:0004407 // GO:0016787 // GO:0031078 // GO:0032129 // GO:0034739	transcription corepressor activity // histone deacetylase activity // histone deacetylase activity // protein binding // transcription factor binding // enzyme binding // chromatin DNA binding // NAD-dependent histone deacetylase activity (H3-K14 specific) // protein deacetylase activity // histone deacetylase binding // NAD-dependent histone deacetylase activity (H3-K9 specific) // NAD-dependent…	Coding	RefSeq	Homo sapiens histone deacetylase 3 (HDAC3), mRNA.	NM_003883	Cell_cycle_KEGG	GenMAPP	141000443	141016437	-	O15379	TC05001871.hg.1	Hs.519632
TC03001978.hg.1	0.00144538	4.10353	down	9.95627	10.0695	9.26048	11.6994	11.7829	11.9145	main	chr3	3q26.2	NM_014498	golgi integral membrane protein 4	GOLIM4	27333	GO:0006810	transport	GO:0005634 // GO:0005730 // GO:0005794 // GO:0005796 // GO:0005801 // GO:0010008 // GO:0016021 // GO:0030139 // GO:0032580 // GO:0005768 // GO:0005794 // GO:0016020 // GO:0016021	nucleus // nucleolus // Golgi apparatus // Golgi lumen // cis-Golgi network // endosome membrane // integral to membrane // endocytic vesicle // Golgi cisterna membrane // endosome // Golgi apparatus // membrane // integral to membrane	---	---	Coding	RefSeq	Homo sapiens golgi integral membrane protein 4 (GOLIM4), mRNA.	NM_014498	---	---	167726465	167813763	-	O00461	TC03001978.hg.1	Hs.143600
TC04001286.hg.1	0.028134	4.06982	down	6.56486	7.15768	5.99173	9.51612	7.80323	8.46982	main	chr4	4q21	NM_002089	chemokine (C-X-C motif) ligand 2	CXCL2	2920	GO:0002237 // GO:0006935 // GO:0006954 // GO:0006955 // GO:0006935 // GO:0006954	response to molecule of bacterial origin // chemotaxis // inflammatory response // immune response // chemotaxis // inflammatory response	GO:0005576 // GO:0005615 // GO:0005576 // GO:0005615	extracellular region // extracellular space // extracellular region // extracellular space	GO:0008009 // GO:0005125 // GO:0005515 // GO:0008009	chemokine activity // cytokine activity // protein binding // chemokine activity	Coding	RefSeq	Homo sapiens chemokine (C-X-C motif) ligand 2 (CXCL2), mRNA.	NM_002089	---	---	74962754	74965010	-	P19875	TC04001286.hg.1	Hs.75765
TC17001764.hg.1	0.00374767	4.05623	down	6.34288	6.56575	6.35095	9.08527	8.04436	8.19038	main	chr17	17q23.2	NM_006380	amyloid beta precursor protein (cytoplasmic tail) binding protein 2	APPBP2	10513	GO:0006886 // GO:0046907 // GO:0006810 // GO:0015031	intracellular protein transport // intracellular transport // transport // protein transport	GO:0005634 // GO:0005737 // GO:0005874 // GO:0005875 // GO:0030659 // GO:0005634 // GO:0005737 // GO:0005737 // GO:0005856 // GO:0016020	nucleus // cytoplasm // microtubule // microtubule associated complex // cytoplasmic vesicle membrane // nucleus // cytoplasm // cytoplasm // cytoskeleton // membrane	GO:0003777 // GO:0005515	microtubule motor activity // protein binding	Coding	RefSeq	Homo sapiens amyloid beta precursor protein (cytoplasmic tail) binding protein 2 (APPBP2), mRNA.	NM_006380	---	---	58520520	58603580	-	Q92624	TC17001764.hg.1	Hs.84084
TC01000642.hg.1	0.000394452	4.04048	up	12.5126	12.4361	12.8453	10.3898	10.8415	10.5191	main	chr1	---	---	---	---	---	---	---	---	---	---	---	Coding	ENSEMBL	ncrna:snoRNA chromosome:GRCh37:1:52877114:52877194:1 gene:ENSG00000239063 gene_biotype:snoRNA transcript_biotype:snoRNA	ENST00000458879	---	---	52877114	52877194	+	---	TC01000642.hg.1	---
TC05001319.hg.1	0.000358035	4.02579	down	6.84337	7.04603	6.52258	8.95607	8.63665	8.84708	main	chr5	5p12	NM_198566	chromosome 5 open reading frame 34	C5orf34	375444	---	---	---	---	---	---	Coding	RefSeq	Homo sapiens chromosome 5 open reading frame 34 (C5orf34), mRNA.	NM_198566	---	---	43486803	43515273	-	Q96MH7	TC05001319.hg.1	Hs.661641
TC09001332.hg.1	0.000299717	4.00812	up	8.35837	7.99257	8.00969	6.15043	5.89174	6.3097	main	chr9	9q22.31	NR_003704	small nucleolar RNA, H/ACA box 84	SNORA84	100124534	---	---	---	---	---	---	Coding	RefSeq	Homo sapiens small nucleolar RNA, H/ACA box 84 (SNORA84), small nucleolar RNA.	NR_003704	---	---	95054740	95054875	-	---	TC09001332.hg.1	Hs.693449
TC12001586.hg.1	0.000152084	3.99033	up	7.85831	7.78125	8.20495	5.91962	6.06529	5.87008	main	chr12	---	---	---	---	---	---	---	---	---	---	---	Coding	ENSEMBL	havana:sense_intronic chromosome:GRCh37:12:56155334:56156412:-1 gene:ENSG00000257509 gene_biotype:sense_intronic transcript_biotype:sense_intronic	ENST00000547009	---	---	56155334	56156412	-	---	TC12001586.hg.1	---
TC11002005.hg.1	0.000695589	3.9891	down	7.78236	8.16516	7.87556	10.2891	9.73504	9.7871	main	chr11	11q13	NM_022338	chromosome 11 open reading frame 24	C11orf24	53838	---	---	GO:0016021 // GO:0016020	integral to membrane // membrane	---	---	Coding	RefSeq	Homo sapiens chromosome 11 open reading frame 24 (C11orf24), mRNA.	NM_022338	---	---	68028803	68039469	-	Q96F05	TC11002005.hg.1	Hs.303025
TC09000896.hg.1	0.00139439	3.97351	down	5.00145	5.0149	4.32592	6.89741	6.86196	6.55414	main	chr9	9p24.1	NM_001243202	RAN binding protein 6	RANBP6	26953	GO:0015031 // GO:0006810	protein transport // transport	GO:0005634 // GO:0005737	nucleus // cytoplasm	GO:0005515	protein binding	Coding	RefSeq	Homo sapiens RAN binding protein 6 (RANBP6), transcript variant 2, mRNA.	NM_001243202	---	---	6011019	6015640	-	O60518	TC09000896.hg.1	Hs.167496 // Hs.732683
TC12000564.hg.1	0.000233387	3.96614	down	7.7781	8.25697	7.83612	9.99751	9.84695	9.98993	main	chr12	12q14.2	NM_020762	SLIT-ROBO Rho GTPase activating protein 1	SRGAP1	57522	GO:0007264 // GO:0007266 // GO:0007411 // GO:0016477 // GO:0051056 // GO:0007165 // GO:0032321	small GTPase mediated signal transduction // Rho protein signal transduction // axon guidance // cell migration // regulation of small GTPase mediated signal transduction // signal transduction // positive regulation of Rho GTPase activity	GO:0005829 // GO:0005622	cytosol // intracellular	GO:0005100 // GO:0017048 // GO:0005096	Rho GTPase activator activity // Rho GTPase binding // GTPase activator activity	Coding	RefSeq	Homo sapiens SLIT-ROBO Rho GTPase activating protein 1 (SRGAP1), mRNA.	NM_020762	---	---	64238073	64541613	+	Q7Z6B7	TC12000564.hg.1	Hs.210751 // Hs.593803
TC05000710.hg.1	0.00174103	3.94669	up	8.91088	8.54794	9.28739	6.7104	6.85195	7.24194	main	chr5	---	ENST00000362675	RNA, 5S ribosomal pseudogene 195	RNA5SP195	---	---	---	---	---	---	---	Coding	ENSEMBL	ncrna:rRNA chromosome:GRCh37:5:138635541:138635657:1 gene:ENSG00000199545 gene_biotype:rRNA transcript_biotype:rRNA	ENST00000362675	---	---	138635541	138635657	+	---	TC05000710.hg.1	---
TC12001235.hg.1	0.000482002	3.94369	down	4.68325	4.85382	4.93888	7.13012	6.53126	6.75321	main	chr12	12p13	ENST00000537503	taste receptor, type 2, member 14	TAS2R14	50840	GO:0001580 // GO:0007186 // GO:0050909 // GO:0007165 // GO:0007186 // GO:0050896	detection of chemical stimulus involved in sensory perception of bitter taste // G-protein coupled receptor signaling pathway // sensory perception of taste // signal transduction // G-protein coupled receptor signaling pathway // response to stimulus	GO:0016021 // GO:0005886 // GO:0016020 // GO:0016021	integral to membrane // plasma membrane // membrane // integral to membrane	GO:0008527 // GO:0008527 // GO:0033038 // GO:0004930 // GO:0004871	taste receptor activity // taste receptor activity // bitter taste receptor activity // G-protein coupled receptor activity // signal transducer activity	Coding	ENSEMBL	cdna:known chromosome:GRCh37:12:11090005:11091862:-1 gene:ENSG00000212127 gene_biotype:protein_coding transcript_biotype:protein_coding	ENST00000537503	---	---	11090005	11091862	-	Q9NYV8	TC12001235.hg.1	Hs.679406 // Hs.731575
TC14000785.hg.1	0.0020505	3.94057	up	5.93563	5.77229	6.52951	4.03322	3.87173	4.39726	main	chr14	---	---	---	---	---	---	---	---	---	---	---	Coding	ENSEMBL	ncrna:misc_RNA chromosome:GRCh37:14:103161725:103161832:1 gene:ENSG00000202459 gene_biotype:misc_RNA transcript_biotype:misc_RNA	ENST00000365589	---	---	103161725	103161832	+	---	TC14000785.hg.1	---
TC06000675.hg.1	0.00154032	3.93901	down	8.38607	9.04634	8.43854	10.8863	10.5144	10.4037	main	chr6	6p12.1	NM_001010872	family with sequence similarity 83, member B	FAM83B	222584	---	---	---	---	---	---	Coding	RefSeq	Homo sapiens family with sequence similarity 83, member B (FAM83B), mRNA.	NM_001010872	---	---	54711569	54806880	+	Q5T0W9	TC06000675.hg.1	Hs.152423
TC08001288.hg.1	4.90393e-05	3.9379	down	5.62592	5.9791	5.87103	7.83821	7.7721	7.79802	main	chr8	8q13	NM_025054	valosin containing protein (p97)/p47 complex interacting protein 1	VCPIP1	80124	GO:0006508 // GO:0007067 // GO:0016320 // GO:0016567 // GO:0090168 // GO:0007030 // GO:0016567 // GO:0035871 // GO:0071108	proteolysis // mitosis // endoplasmic reticulum membrane fusion // protein ubiquitination // Golgi reassembly // Golgi organization // protein ubiquitination // protein K11-linked deubiquitination // protein K48-linked deubiquitination	GO:0005737 // GO:0005783 // GO:0005795 // GO:0005794	cytoplasm // endoplasmic reticulum // Golgi stack // Golgi apparatus	GO:0004843 // GO:0004843 // GO:0004843 // GO:0008233 // GO:0008234 // GO:0016787	ubiquitin-specific protease activity // ubiquitin-specific protease activity // ubiquitin-specific protease activity // peptidase activity // cysteine-type peptidase activity // hydrolase activity	Coding	RefSeq	Homo sapiens valosin containing protein (p97)/p47 complex interacting protein 1 (VCPIP1), mRNA.	NM_025054	---	---	67540722	67579452	-	Q96JH7	TC08001288.hg.1	Hs.632066
TC01003401.hg.1	0.00327175	3.92444	up	9.5776	9.84931	10.2616	7.45165	8.25807	8.06136	main	chr1	---	---	---	---	---	---	---	---	---	---	---	Coding	ENSEMBL	ncrna:misc_RNA chromosome:GRCh37:1:160295894:160296006:-1 gene:ENSG00000202078 gene_biotype:misc_RNA transcript_biotype:misc_RNA	ENST00000365208	---	---	160295894	160296006	-	---	TC01003401.hg.1	---
TC07001400.hg.1	0.022494	3.92036	down	7.81537	8.75336	7.51062	10.5984	9.24713	10.1468	main	chr7	---	---	---	---	---	---	---	---	---	---	---	Coding	UCSC Genes	---	uc022adr.1	---	---	55813794	55813823	-	---	TC07001400.hg.1	---
TC02000370.hg.1	0.00436648	3.91957	up	7.04134	7.55686	7.92492	5.09823	5.8175	5.69531	main	chr2	---	---	---	---	---	---	---	---	---	---	---	Coding	ENSEMBL	ncrna:snRNA chromosome:GRCh37:2:64806026:64806131:1 gene:ENSG00000252414 gene_biotype:snRNA transcript_biotype:snRNA	ENST00000516605	---	---	64806026	64806131	+	---	TC02000370.hg.1	---
TC11001418.hg.1	0.00171787	3.89867	up	14.4581	14.17	15.0169	12.4162	12.6502	12.6895	main	chr11	11p15.3	NR_004403	small nucleolar RNA, C/D box 97	SNORD97	692223	---	---	---	---	---	---	Coding	RefSeq	Homo sapiens small nucleolar RNA, C/D box 97 (SNORD97), small nucleolar RNA.	NR_004403	---	---	10823014	10823155	-	---	TC11001418.hg.1	Hs.723086
TC11000312.hg.1	0.00127929	3.87871	up	9.92284	9.64089	10.0067	7.47079	8.13597	8.09693	main	chr11	11p13	NM_001077242	DEP domain containing 7	DEPDC7	91614	GO:0007264 // GO:0008150 // GO:0051056 // GO:0035556	small GTPase mediated signal transduction // biological_process // regulation of small GTPase mediated signal transduction // intracellular signal transduction	GO:0005575 // GO:0005829	cellular_component // cytosol	GO:0003674	molecular_function	Coding	RefSeq	Homo sapiens DEP domain containing 7 (DEPDC7), transcript variant 1, mRNA.	NM_001077242	---	---	33037410	33055128	+	Q96QD5	TC11000312.hg.1	Hs.280990
TC15000606.hg.1	0.00412763	3.85856	down	13.5844	13.76	13.1871	14.892	15.7494	15.7344	main	chr15	15q22.2	NM_016395	protein tyrosine phosphatase-like A domain containing 1	PTPLAD1	51495	GO:0006633 // GO:0007249 // GO:0007257 // GO:0007264 // GO:0007266 // GO:0016601 // GO:0043547 // GO:0006629 // GO:0006631 // GO:0007249 // GO:0007254	fatty acid biosynthetic process // I-kappaB kinase/NF-kappaB cascade // activation of JUN kinase activity // small GTPase mediated signal transduction // Rho protein signal transduction // Rac protein signal transduction // positive regulation of GTPase activity // lipid metabolic process // fatty acid metabolic process // I-kappaB kinase/NF-kappaB cascade // JNK cascade	GO:0005575 // GO:0005789 // GO:0016021 // GO:0005783 // GO:0016020	cellular_component // endoplasmic reticulum membrane // integral to membrane // endoplasmic reticulum // membrane	GO:0005096 // GO:0016829	GTPase activator activity // lyase activity	Coding	RefSeq	Homo sapiens protein tyrosine phosphatase-like A domain containing 1 (PTPLAD1), mRNA.	NM_016395	---	---	65822820	65870693	+	Q9P035	TC15000606.hg.1	Hs.512973
TC10000401.hg.1	0.000175361	3.85803	down	6.73559	6.8992	6.92568	9.02091	8.56544	8.81772	main	chr10	10q21.3	NM_001256267	myopalladin	MYPN	84665	GO:0045214	sarcomere organization	GO:0005634 // GO:0015630 // GO:0030018 // GO:0031674 // GO:0005634 // GO:0005737 // GO:0030017 // GO:0030018 // GO:0031674	nucleus // microtubule cytoskeleton // Z disc // I band // nucleus // cytoplasm // sarcomere // Z disc // I band	GO:0003779 // GO:0005515 // GO:0008092 // GO:0017124 // GO:0051371	actin binding // protein binding // cytoskeletal protein binding // SH3 domain binding // muscle alpha-actinin binding	Coding	RefSeq	Homo sapiens myopalladin (MYPN), transcript variant 4, mRNA.	NM_001256267	---	---	69865874	69971774	+	Q86TC9	TC10000401.hg.1	Hs.55205
TC03000757.hg.1	0.00343694	3.8459	up	8.85841	8.77448	9.12871	6.38939	7.30419	7.23805	main	chr3	---	---	---	---	---	---	---	---	---	---	---	Coding	ENSEMBL	havana:sense_intronic chromosome:GRCh37:3:140691586:140692097:1 gene:ENSG00000248773 gene_biotype:sense_intronic transcript_biotype:sense_intronic	ENST00000513802	---	---	140691586	140692097	+	---	TC03000757.hg.1	---
TC01003627.hg.1	0.00071216	3.84015	down	4.87716	4.96896	5.09974	7.29166	6.62307	6.85463	main	chr1	1q25.2	NM_001202423	tRNA methyltransferase 1 homolog (S. cerevisiae)-like	TRMT1L	81627	GO:0008344 // GO:0007610 // GO:0008033 // GO:0030534 // GO:0032259	adult locomotory behavior // behavior // tRNA processing // adult behavior // methylation	---	---	GO:0003723 // GO:0004809 // GO:0008270 // GO:0000049 // GO:0008168 // GO:0016740 // GO:0046872	RNA binding // tRNA (guanine-N2-)-methyltransferase activity // zinc ion binding // tRNA binding // methyltransferase activity // transferase activity // metal ion binding	Coding	RefSeq	Homo sapiens tRNA methyltransferase 1 homolog (S. cerevisiae)-like (TRMT1L), transcript variant 2, mRNA.	NM_001202423	---	---	185087218	185126230	-	Q7Z2T5	TC01003627.hg.1	Hs.107149
TC12001973.hg.1	0.000871282	3.82613	up	8.38543	8.89577	8.76362	6.44957	6.96591	6.82168	main	chr12	---	---	---	---	---	---	---	---	---	---	---	Coding	ENSEMBL	ncrna:snRNA chromosome:GRCh37:12:112002625:112002687:-1 gene:ENSG00000239071 gene_biotype:snRNA transcript_biotype:snRNA	ENST00000459067	---	---	112002625	112002687	-	---	TC12001973.hg.1	---
TC14002318.hg.1	0.00533207	3.82256	down	7.80492	8.04427	7.09997	9.98968	9.29764	9.46547	main	chr14	14q12	NM_015473	HEAT repeat containing 5A	HEATR5A	25938	---	---	---	---	---	---	Coding	RefSeq	Homo sapiens HEAT repeat containing 5A (HEATR5A), mRNA.	NM_015473	---	---	31760994	31889788	-	Q86XA9	TC14002318.hg.1	Hs.744979
TC06000550.hg.1	0.00239281	3.81913	up	9.8068	9.8838	10.4184	8.36795	8.24673	7.69461	main	chr6	---	---	---	---	---	---	---	---	---	---	---	Coding	ENSEMBL	ncrna:snRNA chromosome:GRCh37:6:37883349:37883518:1 gene:ENSG00000200597 gene_biotype:snRNA transcript_biotype:snRNA	ENST00000363727	---	---	37883349	37883518	+	---	TC06000550.hg.1	---
TC14001368.hg.1	4.62313e-05	3.81695	down	6.92521	7.05011	6.7838	8.94214	8.72019	8.89405	main	chr14	14q31.1	NM_015859	general transcription factor IIA, 1, 19/37kDa	GTF2A1	2957	GO:0006355 // GO:0006366 // GO:0006366 // GO:0006367 // GO:0006368 // GO:0010467 // GO:0016032 // GO:0022415 // GO:0006351 // GO:0006367	regulation of transcription, DNA-dependent // transcription from RNA polymerase II promoter // transcription from RNA polymerase II promoter // transcription initiation from RNA polymerase II promoter // transcription elongation from RNA polymerase II promoter // gene expression // viral reproduction // viral reproductive process // transcription, DNA-dependent // transcription initiation from RN…	GO:0005654 // GO:0005672 // GO:0005634 // GO:0005672	nucleoplasm // transcription factor TFIIA complex // nucleus // transcription factor TFIIA complex	GO:0003677 // GO:0003713 // GO:0005515 // GO:0008134 // GO:0017025 // GO:0046982	DNA binding // transcription coactivator activity // protein binding // transcription factor binding // TBP-class protein binding // protein heterodimerization activity	Coding	RefSeq	Homo sapiens general transcription factor IIA, 1, 19/37kDa (GTF2A1), transcript variant 1, mRNA.	NM_015859	---	---	81641796	81687575	-	P52655	TC14001368.hg.1	Hs.592334
TC02002666.hg.1	0.00779405	3.81096	up	13.7015	13.5768	13.9995	11.0982	12.2914	12.0978	main	chr2	2q33	NM_001162407	CDC-like kinase 1	CLK1	1195	GO:0008283 // GO:0018105 // GO:0018107 // GO:0018108 // GO:0043484 // GO:0046777 // GO:0006468 // GO:0016310	cell proliferation // peptidyl-serine phosphorylation // peptidyl-threonine phosphorylation // peptidyl-tyrosine phosphorylation // regulation of RNA splicing // protein autophosphorylation // protein phosphorylation // phosphorylation	GO:0005634 // GO:0005737	nucleus // cytoplasm	GO:0004674 // GO:0004712 // GO:0004715 // GO:0005524 // GO:0000166 // GO:0004672 // GO:0004674 // GO:0004674 // GO:0004713 // GO:0016301 // GO:0016740 // GO:0016772	protein serine/threonine kinase activity // protein serine/threonine/tyrosine kinase activity // non-membrane spanning protein tyrosine kinase activity // ATP binding // nucleotide binding // protein kinase activity // protein serine/threonine kinase activity // protein serine/threonine kinase activity // protein tyrosine kinase activity // kinase activity // transferase activity // transferase a…	Coding	RefSeq	Homo sapiens CDC-like kinase 1 (CLK1), transcript variant 2, mRNA.	NM_001162407	---	---	201717732	201729467	-	P49759	TC02002666.hg.1	Hs.433732
TC04000488.hg.1	0.00200533	3.801	down	4.36852	4.72061	3.84656	6.31767	6.33477	6.06239	main	chr4	4q22.1	NM_145715	tigger transposable element derived 2	TIGD2	166815	---	---	GO:0005634	nucleus	GO:0003677 // GO:0003676	DNA binding // nucleic acid binding	Coding	RefSeq	Homo sapiens tigger transposable element derived 2 (TIGD2), mRNA.	NM_145715	---	---	90033968	90036052	+	B3KNK0	TC04000488.hg.1	Hs.58924
TC06002299.hg.1	0.0042537	3.77876	down	4.05743	4.57026	4.4001	6.70518	5.71306	6.36328	main	chr6	---	---	---	---	---	---	---	---	---	---	---	Coding	ENSEMBL	havana:lincRNA chromosome:GRCh37:6:166186689:166188674:-1 gene:ENSG00000223942 gene_biotype:lincRNA transcript_biotype:lincRNA	ENST00000431017	---	---	166186689	166188674	-	---	TC06002299.hg.1	---
TC12000763.hg.1	0.00122577	3.76825	up	9.42592	9.30408	10.0138	7.81336	7.52445	7.6643	main	chr12	12q23.1	NR_003015	small nucleolar RNA, H/ACA box 53	SNORA53	677832	---	---	---	---	---	---	Coding	RefSeq	Homo sapiens small nucleolar RNA, H/ACA box 53 (SNORA53), small nucleolar RNA.	NR_003015	---	---	98993413	98993662	+	---	TC12000763.hg.1	Hs.693250
TC15000729.hg.1	0.00293799	3.75392	down	8.85888	8.81632	8.65474	11.2486	10.2978	10.5087	main	chr15	15q25.1	NM_004136	iron-responsive element binding protein 2	IREB2	3658	GO:0006417 // GO:0006782 // GO:0006826 // GO:0006879 // GO:0007568 // GO:0009791 // GO:0010040 // GO:0030316 // GO:0032526 // GO:0034101 // GO:0050892 // GO:0071456 // GO:0008152 // GO:0010468	regulation of translation // protoporphyrinogen IX biosynthetic process // iron ion transport // cellular iron ion homeostasis // aging // post-embryonic development // response to iron(II) ion // osteoclast differentiation // response to retinoic acid // erythrocyte homeostasis // intestinal absorption // cellular response to hypoxia // metabolic process // regulation of gene expression	GO:0005737 // GO:0005739 // GO:0005829 // GO:0005737	cytoplasm // mitochondrion // cytosol // cytoplasm	GO:0003723 // GO:0003723 // GO:0005515 // GO:0030350 // GO:0046872 // GO:0051539 // GO:0003723 // GO:0030350 // GO:0051536	RNA binding // RNA binding // protein binding // iron-responsive element binding // metal ion binding // 4 iron, 4 sulfur cluster binding // RNA binding // iron-responsive element binding // iron-sulfur cluster binding	Coding	RefSeq	Homo sapiens iron-responsive element binding protein 2 (IREB2), mRNA.	NM_004136	---	---	78730518	78793798	+	P48200	TC15000729.hg.1	Hs.436031
TC01001880.hg.1	0.0110673	3.74952	down	8.12467	8.47989	7.65699	10.5828	9.36007	10.0388	main	chr1	---	---	---	---	---	---	---	---	---	---	---	Coding	UCSC Genes	---	uc010pvu.2	---	---	228157173	228157203	+	---	TC01001880.hg.1	---
TC07001379.hg.1	0.0110673	3.74952	down	8.12467	8.47989	7.65699	10.5828	9.36007	10.0388	main	chr7	---	---	---	---	---	---	---	---	---	---	---	Coding	UCSC Genes	---	uc003tpu.3	---	---	51458469	51458499	-	---	TC07001379.hg.1	---
TC07001411.hg.1	0.0110673	3.74952	down	8.12467	8.47989	7.65699	10.5828	9.36007	10.0388	main	chr7	---	---	---	---	---	---	---	---	---	---	---	Coding	UCSC Genes	---	uc003tsd.3	---	---	56444268	56444298	-	---	TC07001411.hg.1	---
TC07001421.hg.1	0.0110673	3.74952	down	8.12467	8.47989	7.65699	10.5828	9.36007	10.0388	main	chr7	---	---	---	---	---	---	---	---	---	---	---	Coding	UCSC Genes	---	uc003tsk.3	---	---	56897334	56897364	-	---	TC07001421.hg.1	---
TC02001145.hg.1	0.00132565	3.74824	up	13.4184	12.7583	13.3618	11.4918	11.1363	11.1918	main	chr2	---	---	---	---	---	---	---	---	---	---	---	Coding	ENSEMBL	[retired] ncrna:snoRNA chromosome:GRCh37:2:198266282:198266315:1 gene:ENSG00000238956 gene_biotype:snoRNA transcript_biotype:snoRNA	ENST00000459234	---	---	198266282	198266315	+	---	TC02001145.hg.1	---
TC02001790.hg.1	0.00279864	3.73799	down	6.66582	7.08317	6.38937	8.86536	8.20085	8.77893	main	chr2	2p22.3-p21	NM_006887	ZFP36 ring finger protein-like 2	ZFP36L2	678	GO:0000288 // GO:0006355 // GO:0008283 // GO:0043488 // GO:0006402 // GO:0030097 // GO:0035019 // GO:0048103 // GO:0060216 // GO:1900153 // GO:2000737	nuclear-transcribed mRNA catabolic process, deadenylation-dependent decay // regulation of transcription, DNA-dependent // cell proliferation // regulation of mRNA stability // mRNA catabolic process // hemopoiesis // somatic stem cell maintenance // somatic stem cell division // definitive hemopoiesis // positive regulation of nuclear-transcribed mRNA catabolic process, deadenylation-dependent d…	GO:0005634 // GO:0005737 // GO:0005634 // GO:0005737	nucleus // cytoplasm // nucleus // cytoplasm	GO:0003677 // GO:0003700 // GO:0003723 // GO:0008270 // GO:0017091 // GO:0046872	DNA binding // sequence-specific DNA binding transcription factor activity // RNA binding // zinc ion binding // AU-rich element binding // metal ion binding	Coding	RefSeq	Homo sapiens ZFP36 ring finger protein-like 2 (ZFP36L2), mRNA.	NM_006887	---	---	43449541	43453748	-	P47974	TC02001790.hg.1	Hs.503093
TC06002302.hg.1	0.00449713	3.71754	down	10.0836	9.999	9.50727	12.2441	11.2913	11.7375	main	chr6	6q27	NR_026860	long intergenic non-protein coding RNA 473	LINC00473	90632	GO:0006351	transcription, DNA-dependent	---	---	---	---	Coding	RefSeq	Homo sapiens long intergenic non-protein coding RNA 473 (LINC00473), transcript variant 1, non-coding RNA.	NR_026860	---	---	166322290	166401527	-	A8K010	TC06002302.hg.1	Hs.31917
TC03000760.hg.1	0.00103117	3.71677	down	7.95472	8.10564	7.79858	10.2364	9.55127	9.75338	main	chr3	3q23	NM_001080412	zinc finger and BTB domain containing 38	ZBTB38	253461	GO:0006351 // GO:0045944 // GO:0006355	transcription, DNA-dependent // positive regulation of transcription from RNA polymerase II promoter // regulation of transcription, DNA-dependent	GO:0005634 // GO:0005634 // GO:0005730 // GO:0005634	nucleus // nucleus // nucleolus // nucleus	GO:0003677 // GO:0003700 // GO:0008270 // GO:0003676 // GO:0046872	DNA binding // sequence-specific DNA binding transcription factor activity // zinc ion binding // nucleic acid binding // metal ion binding	Coding	RefSeq	Homo sapiens zinc finger and BTB domain containing 38 (ZBTB38), mRNA.	NM_001080412	---	---	141043055	141168634	+	Q8NAP3	TC03000760.hg.1	Hs.518301
TC10001589.hg.1	0.00159923	3.70664	up	10.0074	9.41279	9.89933	8.18009	7.59854	7.87059	main	chr10	10q24.31	NR_002954	small nucleolar RNA, H/ACA box 12	SNORA12	677800	---	---	---	---	---	---	Coding	RefSeq	Homo sapiens small nucleolar RNA, H/ACA box 12 (SNORA12), small nucleolar RNA.	NR_002954	---	---	101996913	101997059	-	---	TC10001589.hg.1	Hs.662165
TC17001723.hg.1	0.000681042	3.68943	down	4.3753	4.63012	4.16855	6.30054	6.00965	6.51396	main	chr17	---	---	---	---	---	---	---	---	---	---	---	Coding	UCSC Genes	---	uc002ivg.1	---	---	56066403	56072211	-	---	TC17001723.hg.1	---
TC01002448.hg.1	8.28471e-05	3.64748	up	6.90007	7.18837	7.28013	5.25962	5.25322	5.25503	main	chr1	1p35.2	NR_003066	small nucleolar RNA, C/D box 85	SNORD85	692200	---	---	---	---	---	---	Coding	RefSeq	Homo sapiens small nucleolar RNA, C/D box 85 (SNORD85), small nucleolar RNA.	NR_003066	---	---	31441010	31441084	-	---	TC01002448.hg.1	---
TC16001268.hg.1	0.0014385	3.64234	up	9.20222	8.79295	9.29438	7.08834	7.01407	7.59254	main	chr16	---	---	---	---	---	---	---	---	---	---	---	Coding	ENSEMBL	ncrna:misc_RNA chromosome:GRCh37:16:74497786:74497886:-1 gene:ENSG00000207525 gene_biotype:misc_RNA transcript_biotype:misc_RNA	ENST00000384794	---	---	74497786	74497886	-	---	TC16001268.hg.1	---
TC07000643.hg.1	0.00115461	3.63852	up	7.39176	7.65088	7.96615	6.05419	5.53187	5.83267	main	chr7	7q22.1	NM_000602	serpin peptidase inhibitor, clade E (nexin, plasminogen activator inhibitor type 1), member 1	SERPINE1	5054	GO:0001300 // GO:0001525 // GO:0002576 // GO:0006351 // GO:0006367 // GO:0007179 // GO:0007596 // GO:0010467 // GO:0010469 // GO:0010757 // GO:0010757 // GO:0010951 // GO:0014912 // GO:0030168 // GO:0030194 // GO:0030195 // GO:0030336 // GO:0032757 // GO:0033629 // GO:0035491 // GO:0042127 // GO:0042730 // GO:0043066 // GO:0045766 // GO:0045944 // GO:0048260 // GO:0050729 // GO:0050829 // GO:0051…	chronological cell aging // angiogenesis // platelet degranulation // transcription, DNA-dependent // transcription initiation from RNA polymerase II promoter // transforming growth factor beta receptor signaling pathway // blood coagulation // gene expression // regulation of receptor activity // negative regulation of plasminogen activation // negative regulation of plasminogen activation // ne…	GO:0005576 // GO:0005576 // GO:0005615 // GO:0005886 // GO:0031012 // GO:0031093 // GO:0005576 // GO:0005615	extracellular region // extracellular region // extracellular space // plasma membrane // extracellular matrix // platelet alpha granule lumen // extracellular region // extracellular space	GO:0002020 // GO:0004867 // GO:0004867 // GO:0005102 // GO:0005515 // GO:0004867 // GO:0030414	protease binding // serine-type endopeptidase inhibitor activity // serine-type endopeptidase inhibitor activity // receptor binding // protein binding // serine-type endopeptidase inhibitor activity // peptidase inhibitor activity	Coding	RefSeq	Homo sapiens serpin peptidase inhibitor, clade E (nexin, plasminogen activator inhibitor type 1), member 1 (SERPINE1), transcript variant 1, mRNA.	NM_000602	TGF_Beta_Signaling_Pathway // Blood_Clotting_Cascade	GenMAPP // GenMAPP	100770370	100782547	+	P05121	TC07000643.hg.1	Hs.414795 // Hs.741440
TC03002145.hg.1	0.00161514	3.6326	up	9.34534	9.20395	9.53862	7.07004	7.82859	7.60627	main	chr3	---	---	---	---	---	---	---	---	---	---	---	Coding	ENSEMBL	ncrna:snRNA chromosome:GRCh37:3:195249885:195250019:-1 gene:ENSG00000252620 gene_biotype:snRNA transcript_biotype:snRNA	ENST00000516811	---	---	195249885	195250019	-	---	TC03002145.hg.1	Hs.685870
TC15001596.hg.1	0.00584085	3.61836	up	8.75286	8.45864	9.27661	6.60205	6.87051	7.44955	main	chr15	15q23	NR_026808	ANP32A intronic transcript 1 (non-protein coding)	ANP32A-IT1	80035	---	---	---	---	---	---	Coding	RefSeq	Homo sapiens ANP32A intronic transcript 1 (non-protein coding) (ANP32A-IT1), non-coding RNA.	NR_026808	---	---	69096160	69099440	-	---	TC15001596.hg.1	Hs.662150
TC01002972.hg.1	0.000196416	3.61673	up	9.88137	9.51988	9.91581	7.81401	7.90605	8.03295	main	chr1	1p13.3	NM_006402	late endosomal/lysosomal adaptor, MAPK and MTOR activator 5	LAMTOR5	10542	GO:0008361 // GO:0009615 // GO:0019079 // GO:0032008 // GO:0043066 // GO:0043154 // GO:0061462 // GO:0071230 // GO:0019079 // GO:0043066 // GO:0043154	regulation of cell size // response to virus // viral genome replication // positive regulation of TOR signaling cascade // negative regulation of apoptotic process // negative regulation of cysteine-type endopeptidase activity involved in apoptotic process // protein localization to lysosome // cellular response to amino acid stimulus // viral genome replication // negative regulation of apoptot…	GO:0005737 // GO:0005764 // GO:0005829 // GO:0071986 // GO:0005737 // GO:0005764	cytoplasm // lysosome // cytosol // Ragulator complex // cytoplasm // lysosome	GO:0005085 // GO:0005515 // GO:0032947	guanyl-nucleotide exchange factor activity // protein binding // protein complex scaffold	Coding	RefSeq	Homo sapiens late endosomal/lysosomal adaptor, MAPK and MTOR activator 5 (LAMTOR5), mRNA.	NM_006402	---	---	110943871	110950564	-	O43504	TC01002972.hg.1	Hs.439815
TC04001433.hg.1	0.00037709	3.61122	down	5.50453	5.53488	5.24178	7.52598	7.04541	7.26726	main	chr4	---	---	---	---	---	---	---	---	---	---	---	Coding	ENSEMBL	ncrna:snoRNA chromosome:GRCh37:4:103780550:103780653:-1 gene:ENSG00000238948 gene_biotype:snoRNA transcript_biotype:snoRNA	ENST00000458860	---	---	103780550	103780653	-	---	TC04001433.hg.1	---
TC17001449.hg.1	0.00184565	3.6059	down	8.2749	8.69155	8.26197	10.6782	10.0686	10.0328	main	chr17	17q12	NM_004774	mediator complex subunit 1	MED1	5469	GO:0000122 // GO:0000902 // GO:0001525 // GO:0001889 // GO:0001892 // GO:0002088 // GO:0002154 // GO:0003222 // GO:0003406 // GO:0006260 // GO:0006356 // GO:0006367 // GO:0006367 // GO:0006590 // GO:0006702 // GO:0007420 // GO:0007595 // GO:0010467 // GO:0010628 // GO:0010628 // GO:0010839 // GO:0030216 // GO:0030224 // GO:0030518 // GO:0030521 // GO:0031100 // GO:0033148 // GO:0033160 // GO:0033…	negative regulation of transcription from RNA polymerase II promoter // cell morphogenesis // angiogenesis // liver development // embryonic placenta development // lens development in camera-type eye // thyroid hormone mediated signaling pathway // ventricular trabecula myocardium morphogenesis // retinal pigment epithelium development // DNA replication // regulation of transcription from RNA p…	GO:0005634 // GO:0005654 // GO:0005730 // GO:0016592 // GO:0016592 // GO:0005634 // GO:0016592 // GO:0005634 // GO:0005730 // GO:0016592	nucleus // nucleoplasm // nucleolus // mediator complex // mediator complex // nucleus // mediator complex // nucleus // nucleolus // mediator complex	GO:0000981 // GO:0001047 // GO:0001104 // GO:0003682 // GO:0003712 // GO:0003713 // GO:0003713 // GO:0004872 // GO:0005515 // GO:0008134 // GO:0016922 // GO:0016922 // GO:0030331 // GO:0030374 // GO:0030374 // GO:0030375 // GO:0036033 // GO:0042809 // GO:0042809 // GO:0042809 // GO:0042974 // GO:0042975 // GO:0046966 // GO:0046966 // GO:0050693 // GO:0000981 // GO:0001104 // GO:0003677 // GO:0003…	sequence-specific DNA binding RNA polymerase II transcription factor activity // core promoter binding // RNA polymerase II transcription cofactor activity // chromatin binding // transcription cofactor activity // transcription coactivator activity // transcription coactivator activity // receptor activity // protein binding // transcription factor binding // ligand-dependent nuclear receptor bi…	Coding	RefSeq	Homo sapiens mediator complex subunit 1 (MED1), mRNA.	NM_004774	---	---	37560538	37607527	-	Q15648	TC17001449.hg.1	Hs.643754
TC10001121.hg.1	0.00414218	3.58597	up	8.59298	8.62161	9.32271	6.60042	7.22573	7.18407	main	chr10	---	---	---	---	---	---	---	---	---	---	---	Coding	ENSEMBL	ncrna:snRNA chromosome:GRCh37:10:27079469:27079575:-1 gene:ENSG00000206605 gene_biotype:snRNA transcript_biotype:snRNA	ENST00000383878	---	---	27079469	27079575	-	---	TC10001121.hg.1	---
TC12002075.hg.1	0.00238346	3.57749	up	8.72467	8.66192	8.58731	6.28765	7.08904	7.08037	main	chr12	---	---	---	---	---	---	---	---	---	---	---	Coding	ENSEMBL	ncrna:snoRNA chromosome:GRCh37:12:122976660:122976788:-1 gene:ENSG00000252192 gene_biotype:snoRNA transcript_biotype:snoRNA	ENST00000516383	---	---	122976660	122976788	-	---	TC12002075.hg.1	---
TC04000513.hg.1	0.0282593	3.57565	up	6.05944	5.48327	6.74953	3.45655	4.55162	4.76945	main	chr4	---	NR_037455	microRNA 3684	MIR3684	---	---	---	---	---	---	---	Coding	RefSeq	Homo sapiens microRNA 3684 (MIR3684), microRNA.	NR_037455	---	---	99918538	99918611	+	---	TC04000513.hg.1	---
TC19001207.hg.1	0.00450924	3.57412	up	14.4807	14.2901	14.6655	13.2412	12.3279	12.3545	main	chr19	19p13.2	NR_002751	small nucleolar RNA, C/D box 41	SNORD41	26810	---	---	---	---	---	---	Coding	RefSeq	Homo sapiens small nucleolar RNA, C/D box 41 (SNORD41), small nuclear RNA.	NR_002751	---	---	12817263	12817332	-	---	TC19001207.hg.1	---
TC11001884.hg.1	0.00184924	3.56912	up	16.1837	15.443	15.5268	13.7049	13.9878	13.9541	main	chr11	11q13	NR_002563	small nucleolar RNA, C/D box 27	SNORD27	9301	---	---	---	---	---	---	Coding	RefSeq	Homo sapiens small nucleolar RNA, C/D box 27 (SNORD27), small nucleolar RNA.	NR_002563	---	---	62619460	62623386	-	---	TC11001884.hg.1	---
TC01000892.hg.1	0.000379578	3.56539	down	6.31757	6.20883	6.08314	8.33759	7.8551	7.91902	main	chr1	1p22-p21	NM_017734	palmdelphin	PALMD	54873	GO:0008360	regulation of cell shape	GO:0005737 // GO:0016020 // GO:0043197 // GO:0030425 // GO:0042995	cytoplasm // membrane // dendritic spine // dendrite // cell projection	---	---	Coding	RefSeq	Homo sapiens palmdelphin (PALMD), mRNA.	NM_017734	---	---	100111431	100178513	+	Q9NP74	TC01000892.hg.1	Hs.483993
TC01003623.hg.1	0.00284752	3.55675	down	8.30232	8.56871	7.90079	9.6876	10.3414	10.2345	main	chr1	1q25	NM_025191	ER degradation enhancer, mannosidase alpha-like 3	EDEM3	80267	GO:0006457 // GO:0006516 // GO:0006986 // GO:0018279 // GO:0043161 // GO:0043687 // GO:0044267	protein folding // glycoprotein catabolic process // response to unfolded protein // protein N-linked glycosylation via asparagine // proteasomal ubiquitin-dependent protein catabolic process // post-translational protein modification // cellular protein metabolic process	GO:0005788 // GO:0005789 // GO:0005783 // GO:0016020	endoplasmic reticulum lumen // endoplasmic reticulum membrane // endoplasmic reticulum // membrane	GO:0004569 // GO:0004571 // GO:0005509 // GO:0016787	glycoprotein endo-alpha-1,2-mannosidase activity // mannosyl-oligosaccharide 1,2-alpha-mannosidase activity // calcium ion binding // hydrolase activity	Coding	RefSeq	Homo sapiens ER degradation enhancer, mannosidase alpha-like 3 (EDEM3), mRNA.	NM_025191	---	---	184659625	184724047	-	Q9BZQ6	TC01003623.hg.1	Hs.523811
TC02000369.hg.1	0.00783353	3.54257	up	7.55136	6.41048	6.8415	4.7989	5.1906	5.33946	main	chr2	---	NR_039633	microRNA 4434	MIR4434	---	---	---	---	---	---	---	Coding	RefSeq	Homo sapiens microRNA 4434 (MIR4434), microRNA.	NR_039633	---	---	64752647	64752699	+	---	TC02000369.hg.1	---
TC06001219.hg.1	0.00285926	3.54006	down	3.90463	4.04797	3.84597	6.2853	5.37228	5.61231	main	chr6	6p25.2	NR_033851	serpin peptidase inhibitor, clade B (ovalbumin), member 9 pseudogene	MGC39372	221756	---	---	---	---	---	---	Coding	RefSeq	Homo sapiens serpin peptidase inhibitor, clade B (ovalbumin), member 9 pseudogene (MGC39372), non-coding RNA.	NR_033851	---	---	2854891	2876744	-	Q8TB02	TC06001219.hg.1	Hs.8162
TC0X001121.hg.1	0.00268093	3.53988	up	12.944	13.0895	13.7812	11.2817	11.6086	11.4532	main	chrX	Xq13.1	NM_000206	interleukin 2 receptor, gamma	IL2RG	3561	GO:0006955 // GO:0007165 // GO:0019048 // GO:0035771 // GO:0038110 // GO:0038111 // GO:0019221	immune response // signal transduction // virus-host interaction // interleukin-4-mediated signaling pathway // interleukin-2-mediated signaling pathway // interleukin-7-mediated signaling pathway // cytokine-mediated signaling pathway	GO:0005886 // GO:0005887 // GO:0009897 // GO:0016020 // GO:0016021	plasma membrane // integral to plasma membrane // external side of plasma membrane // membrane // integral to membrane	GO:0004911 // GO:0004913 // GO:0004917 // GO:0005515 // GO:0019976 // GO:0004896	interleukin-2 receptor activity // interleukin-4 receptor activity // interleukin-7 receptor activity // protein binding // interleukin-2 binding // cytokine receptor activity	Coding	RefSeq	Homo sapiens interleukin 2 receptor, gamma (IL2RG), mRNA.	NM_000206	Inflammatory_Response_Pathway	GenMAPP	70327254	70331958	-	P31785	TC0X001121.hg.1	Hs.84
TC12000227.hg.1	0.00197082	3.53392	down	13.1255	13.4527	12.9685	15.3745	14.6518	14.9842	main	chr12	12p12	NM_000921	phosphodiesterase 3A, cGMP-inhibited	PDE3A	5139	GO:0001556 // GO:0006198 // GO:0006198 // GO:0006629 // GO:0007596 // GO:0016101 // GO:0019933 // GO:0019934 // GO:0040020 // GO:0042493 // GO:0043066 // GO:0043116 // GO:0043117 // GO:0051591 // GO:0060282 // GO:0071321 // GO:0071560 // GO:0006198 // GO:0007165	oocyte maturation // cAMP catabolic process // cAMP catabolic process // lipid metabolic process // blood coagulation // diterpenoid metabolic process // cAMP-mediated signaling // cGMP-mediated signaling // regulation of meiosis // response to drug // negative regulation of apoptotic process // negative regulation of vascular permeability // positive regulation of vascular permeability // respon…	GO:0005829 // GO:0016021 // GO:0005829 // GO:0016020	cytosol // integral to membrane // cytosol // membrane	GO:0004115 // GO:0004119 // GO:0030552 // GO:0046872 // GO:0003824 // GO:0004114 // GO:0004119 // GO:0008081 // GO:0016787	3',5'-cyclic-AMP phosphodiesterase activity // cGMP-inhibited cyclic-nucleotide phosphodiesterase activity // cAMP binding // metal ion binding // catalytic activity // 3',5'-cyclic-nucleotide phosphodiesterase activity // cGMP-inhibited cyclic-nucleotide phosphodiesterase activity // phosphoric diester hydrolase activity // hydrolase activity	Coding	RefSeq	Homo sapiens phosphodiesterase 3A, cGMP-inhibited (PDE3A), transcript variant 1, mRNA.	NM_000921	---	---	20522179	20837315	+	Q14432	TC12000227.hg.1	Hs.386791 // Hs.737522
TC18000100.hg.1	0.00171662	3.53058	up	15.4425	15.4108	15.9112	13.4083	13.9969	13.8995	main	chr18	18q11.2	NM_003831	RIO kinase 3	RIOK3	8780	GO:0007059 // GO:0006468 // GO:0016310	chromosome segregation // protein phosphorylation // phosphorylation	---	---	GO:0004674 // GO:0005515 // GO:0005524 // GO:0000166 // GO:0003824 // GO:0016301 // GO:0016740 // GO:0016772	protein serine/threonine kinase activity // protein binding // ATP binding // nucleotide binding // catalytic activity // kinase activity // transferase activity // transferase activity, transferring phosphorus-containing groups	Coding	RefSeq	Homo sapiens RIO kinase 3 (RIOK3), mRNA.	NM_003831	---	---	21032787	21063104	+	O14730	TC18000100.hg.1	Hs.728452
TC07001195.hg.1	0.0124974	3.52721	down	8.64236	9.76569	8.53877	11.1052	10.6677	10.6295	main	chr7	---	---	AC021876.3,OTTHUMT00000327210	---	---	---	---	---	---	---	---	Coding	---	---	---	---	---	23376079	23382719	-	---	TC07001195.hg.1	---
TC06000819.hg.1	0.000494105	3.52577	down	7.35778	7.55434	7.03492	8.99593	9.1036	9.30134	main	chr6	6q16.1	NM_015323	UFM1-specific ligase 1	UFL1	23376	GO:0031397 // GO:0032088 // GO:0071569 // GO:0034976 // GO:0071569	negative regulation of protein ubiquitination // negative regulation of NF-kappaB transcription factor activity // protein ufmylation // response to endoplasmic reticulum stress // protein ufmylation	GO:0005634 // GO:0005730 // GO:0005737 // GO:0005783 // GO:0005737 // GO:0005783	nucleus // nucleolus // cytoplasm // endoplasmic reticulum // cytoplasm // endoplasmic reticulum	GO:0005515 // GO:0071568 // GO:0016874	protein binding // UFM1 conjugating enzyme activity // ligase activity	Coding	RefSeq	Homo sapiens UFM1-specific ligase 1 (UFL1), mRNA.	NM_015323	---	---	96969471	97003152	+	O94874	TC06000819.hg.1	Hs.149367
TC05001137.hg.1	0.019757	3.52287	up	12.5392	12.2032	12.362	9.61985	11.1618	10.8726	main	chr5	5p15.31	NM_032286	mediator complex subunit 10	MED10	84246	GO:0006367 // GO:0010467 // GO:0019827 // GO:0045944 // GO:0006351 // GO:0006355 // GO:0006357	transcription initiation from RNA polymerase II promoter // gene expression // stem cell maintenance // positive regulation of transcription from RNA polymerase II promoter // transcription, DNA-dependent // regulation of transcription, DNA-dependent // regulation of transcription from RNA polymerase II promoter	GO:0005654 // GO:0016592 // GO:0005634	nucleoplasm // mediator complex // nucleus	GO:0001104	RNA polymerase II transcription cofactor activity	Coding	RefSeq	Homo sapiens mediator complex subunit 10 (MED10), mRNA.	NM_032286	---	---	6371994	6378707	-	Q9BTT4	TC05001137.hg.1	Hs.13885
TC03001703.hg.1	0.000388808	3.51082	down	4.38826	4.38231	4.15923	6.28845	5.82965	6.24713	main	chr3	3q21.1	NM_019069	WD repeat domain 5B	WDR5B	54554	---	---	---	---	---	---	Coding	RefSeq	Homo sapiens WD repeat domain 5B (WDR5B), mRNA.	NM_019069	---	---	122130700	122134898	-	Q86VZ2	TC03001703.hg.1	Hs.567513
TC07003327.hg.1	2.59917e-05	3.50612	up	8.59542	8.44483	8.63284	6.62875	6.79972	6.815	main	chr7	7q11.21	NM_001167961	potassium channel tetramerisation domain containing 7	KCTD7	154881	GO:0008219 // GO:0051260	cell death // protein homooligomerization	GO:0005829 // GO:0005886 // GO:0005737 // GO:0016020	cytosol // plasma membrane // cytoplasm // membrane	---	---	Coding	RefSeq	Homo sapiens potassium channel tetramerisation domain containing 7 (KCTD7), transcript variant 2, mRNA.	NM_001167961	---	---	66093868	66108216	+	Q96MP8	TC07003327.hg.1	Hs.546627
TC06000376.hg.1	0.0104334	3.50449	up	7.8948	6.81026	7.67744	5.43653	5.42631	6.09203	main	chr6	---	---	---	---	---	---	---	---	---	---	---	Coding	UCSC Genes	---	uc003nve.3	---	---	31592670	31594337	+	---	TC06000376.hg.1	---
TC16001050.hg.1	0.0122966	3.49389	up	11.7605	11.7464	11.4842	9.06017	10.1268	10.3896	main	chr16	16p11.2	NM_002773	protease, serine, 8	PRSS8	5652	GO:0006508 // GO:0010765	proteolysis // positive regulation of sodium ion transport	GO:0005576 // GO:0005615 // GO:0005886 // GO:0016021 // GO:0005576 // GO:0005615 // GO:0005886 // GO:0005886 // GO:0016020	extracellular region // extracellular space // plasma membrane // integral to membrane // extracellular region // extracellular space // plasma membrane // plasma membrane // membrane	GO:0004252 // GO:0005515 // GO:0008236 // GO:0003824 // GO:0008233 // GO:0008236 // GO:0016787	serine-type endopeptidase activity // protein binding // serine-type peptidase activity // catalytic activity // peptidase activity // serine-type peptidase activity // hydrolase activity	Coding	RefSeq	Homo sapiens protease, serine, 8 (PRSS8), mRNA.	NM_002773	---	---	31142754	31147151	-	Q16651	TC16001050.hg.1	Hs.75799
TC21000262.hg.1	0.00500213	3.49286	up	8.40751	8.27884	8.72873	6.11746	6.76501	7.11937	main	chr21	21q22.3	ENST00000442434	DIP2A intronic transcript 1 (non-protein coding)	DIP2A-IT1	100862692	---	---	---	---	---	---	Coding	ENSEMBL	havana:sense_intronic chromosome:GRCh37:21:47882384:47889219:1 gene:ENSG00000223692 gene_biotype:sense_intronic transcript_biotype:sense_intronic	ENST00000442434	---	---	47882384	47889219	+	---	TC21000262.hg.1	Hs.737163
TC14000798.hg.1	0.00659026	3.48574	up	8.54814	8.13565	8.8376	6.14287	7.00571	6.96841	main	chr14	14q32.32	NR_002964	small nucleolar RNA, H/ACA box 28	SNORA28	677811	---	---	---	---	---	---	Coding	RefSeq	Homo sapiens small nucleolar RNA, H/ACA box 28 (SNORA28), small nucleolar RNA.	NR_002964	---	---	103804186	103804311	+	---	TC14000798.hg.1	Hs.658237
TC13000729.hg.1	0.000156328	3.47725	up	7.6377	7.71194	7.95532	5.79727	6.04022	6.07363	main	chr13	---	ENST00000420287	fatty acid binding protein 5 pseudogene 1	FABP5P1	---	---	---	---	---	---	---	Coding	ENSEMBL	cdna:pseudogene chromosome:GRCh37:13:73674716:73675123:-1 gene:ENSG00000236972 gene_biotype:pseudogene transcript_biotype:processed_pseudogene	ENST00000420287	---	---	73674716	73675123	-	---	TC13000729.hg.1	---
TC13000772.hg.1	0.00341101	3.47115	down	3.20966	3.34802	2.97782	5.28902	4.441	5.19171	main	chr13	13q31.2	NR_039722	microRNA 4500	MIR4500	---	---	---	---	---	---	---	Coding	RefSeq	Homo sapiens microRNA 4500 (MIR4500), microRNA.	NR_039722	---	---	88270920	88270995	-	---	TC13000772.hg.1	---
TC01003193.hg.1	0.00385979	3.46456	up	14.4277	13.7586	14.4869	12.8023	12.2268	12.2662	main	chr1	1q21.2	NM_003528	histone cluster 2, H2be	HIST2H2BE	8349	GO:0006334 // GO:0042742 // GO:0006334	nucleosome assembly // defense response to bacterium // nucleosome assembly	GO:0000786 // GO:0005634 // GO:0000786 // GO:0005694	nucleosome // nucleus // nucleosome // chromosome	GO:0003677 // GO:0046982 // GO:0003677	DNA binding // protein heterodimerization activity // DNA binding	Coding	RefSeq	Homo sapiens histone cluster 2, H2be (HIST2H2BE), mRNA.	NM_003528	---	---	149856009	149858232	-	Q16778	TC01003193.hg.1	Hs.2178
TC01003085.hg.1	0.00132322	3.46244	down	9.4236	9.23492	8.86447	10.6616	11.115	11.1217	main	chr1	1q21.1	NM_207418	family with sequence similarity 72, member D	FAM72D	728833	---	---	---	---	---	---	Coding	RefSeq	Homo sapiens family with sequence similarity 72, member D (FAM72D), mRNA.	NM_207418	---	---	143896452	143913143	-	Q6L9T8	TC01003085.hg.1	Hs.535577
TC03000016.hg.1	0.00184835	3.46222	up	11.9761	12.0442	12.3823	9.93754	10.6408	10.4491	main	chr3	3p26.1	NM_018184	ADP-ribosylation factor-like 8B	ARL8B	55207	GO:0006184 // GO:0007049 // GO:0007059 // GO:0007264 // GO:0051301	GTP catabolic process // cell cycle // chromosome segregation // small GTPase mediated signal transduction // cell division	GO:0005737 // GO:0005765 // GO:0030496 // GO:0031902 // GO:0051233 // GO:0005622 // GO:0005737 // GO:0005764 // GO:0005768 // GO:0005819 // GO:0005856 // GO:0016020	cytoplasm // lysosomal membrane // midbody // late endosome membrane // spindle midzone // intracellular // cytoplasm // lysosome // endosome // spindle // cytoskeleton // membrane	GO:0003924 // GO:0005525 // GO:0019003 // GO:0043014 // GO:0048487 // GO:0000166 // GO:0005525	GTPase activity // GTP binding // GDP binding // alpha-tubulin binding // beta-tubulin binding // nucleotide binding // GTP binding	Coding	RefSeq	Homo sapiens ADP-ribosylation factor-like 8B (ARL8B), mRNA.	NM_018184	---	---	5163905	5222601	+	Q9NVJ2	TC03000016.hg.1	Hs.250009
TC09001085.hg.1	0.00201261	3.45604	up	7.2907	6.73613	7.43928	5.55948	5.12162	5.41765	main	chr9	---	---	---	---	---	---	---	---	---	---	---	Coding	ENSEMBL	ncrna:snRNA chromosome:GRCh37:9:37936704:37936765:-1 gene:ENSG00000251745 gene_biotype:snRNA transcript_biotype:snRNA	ENST00000515936	---	---	37936704	37936765	-	---	TC09001085.hg.1	---
TC09000416.hg.1	0.0134872	3.45432	up	12.0167	11.2848	12.3871	9.80383	10.6536	9.86604	main	chr9	---	NR_036108	microRNA 3153	MIR3153	---	---	---	---	---	---	---	Coding	RefSeq	Homo sapiens microRNA 3153 (MIR3153), microRNA.	NR_036108	---	---	91927140	91927221	+	---	TC09000416.hg.1	---
TC02000189.hg.1	0.00182102	3.4536	up	11.5963	11.5193	11.891	9.45293	10.0548	10.1346	main	chr2	2p23.2	NR_002741	small nucleolar RNA, C/D box 53	SNORD53	26796	---	---	---	---	---	---	Coding	RefSeq	Homo sapiens small nucleolar RNA, C/D box 53 (SNORD53), small nucleolar RNA.	NR_002741	---	---	29149933	29150008	+	---	TC02000189.hg.1	---
TC11000482.hg.1	0.00113731	3.44952	down	7.24175	7.28468	6.68461	8.67094	8.96295	8.93633	main	chr11	11q12.1	NM_001142703	family with sequence similarity 111, member B	FAM111B	374393	GO:0008152	metabolic process	---	---	GO:0003824	catalytic activity	Coding	RefSeq	Homo sapiens family with sequence similarity 111, member B (FAM111B), transcript variant 2, mRNA.	NM_001142703	---	---	58874658	58894888	+	Q6SJ93	TC11000482.hg.1	Hs.186579
TC09000560.hg.1	0.00242113	3.4443	up	12.4939	12.4712	12.8148	10.335	11.0501	11.0422	main	chr9	9q31	NM_003358	UDP-glucose ceramide glucosyltransferase	UGCG	7357	GO:0006665 // GO:0006679 // GO:0006687 // GO:0006688 // GO:0008544 // GO:0044281 // GO:0006629 // GO:0006665	sphingolipid metabolic process // glucosylceramide biosynthetic process // glycosphingolipid metabolic process // glycosphingolipid biosynthetic process // epidermis development // small molecule metabolic process // lipid metabolic process // sphingolipid metabolic process	GO:0000139 // GO:0016020 // GO:0016021 // GO:0000139 // GO:0005794 // GO:0016020	Golgi membrane // membrane // integral to membrane // Golgi membrane // Golgi apparatus // membrane	GO:0008120 // GO:0008120 // GO:0016740 // GO:0016757	ceramide glucosyltransferase activity // ceramide glucosyltransferase activity // transferase activity // transferase activity, transferring glycosyl groups	Coding	RefSeq	Homo sapiens UDP-glucose ceramide glucosyltransferase (UGCG), mRNA.	NM_003358	---	---	114659046	114697649	+	Q16739	TC09000560.hg.1	Hs.304249 // Hs.593014
TC05001268.hg.1	0.00846279	3.43927	down	7.8502	8.21589	8.09514	10.5405	9.44721	9.51981	main	chr5	5p13.2	NM_001007527	LMBR1 domain containing 2	LMBRD2	92255	---	---	GO:0016021 // GO:0016020	integral to membrane // membrane	---	---	Coding	RefSeq	Homo sapiens LMBR1 domain containing 2 (LMBRD2), mRNA.	NM_001007527	---	---	36098514	36152063	-	Q68DH5	TC05001268.hg.1	Hs.294103
TC17000350.hg.1	0.00161458	3.43821	down	7.60234	7.75901	7.32769	8.98415	9.38328	9.66657	main	chr17	17q11	NM_001007024	golgi SNAP receptor complex member 1	GOSR1	9527	GO:0006888 // GO:0006891 // GO:0015031 // GO:0042147 // GO:0006810 // GO:0016192	ER to Golgi vesicle-mediated transport // intra-Golgi vesicle-mediated transport // protein transport // retrograde transport, endosome to Golgi // transport // vesicle-mediated transport	GO:0000139 // GO:0005794 // GO:0005801 // GO:0016021 // GO:0031201 // GO:0000139 // GO:0005794 // GO:0016020	Golgi membrane // Golgi apparatus // cis-Golgi network // integral to membrane // SNARE complex // Golgi membrane // Golgi apparatus // membrane	GO:0005484	SNAP receptor activity	Coding	RefSeq	Homo sapiens golgi SNAP receptor complex member 1 (GOSR1), transcript variant 3, mRNA.	NM_001007024	---	---	28804426	28853837	+	O95249	TC17000350.hg.1	Hs.462680
TC04001047.hg.1	0.00026602	3.43204	down	7.99367	8.24067	7.83102	9.63124	9.8625	9.90881	main	chr4	4p16.1	NM_148894	biorientation of chromosomes in cell division 1-like 1	BOD1L1	259282	---	---	---	---	GO:0003677	DNA binding	Coding	RefSeq	Homo sapiens biorientation of chromosomes in cell division 1-like 1 (BOD1L1), mRNA.	NM_148894	---	---	13570362	13629347	-	Q8NFC6	TC04001047.hg.1	Hs.744935
TC17001636.hg.1	0.00671558	3.43168	up	8.63936	8.1934	8.3655	5.98934	6.84821	7.02397	main	chr17	---	---	---	---	---	---	---	---	---	---	---	Coding	ENSEMBL	ncrna:snRNA chromosome:GRCh37:17:46166040:46166146:-1 gene:ENSG00000206954 gene_biotype:snRNA transcript_biotype:snRNA	ENST00000384227	---	---	46166040	46166146	-	---	TC17001636.hg.1	---
TC17001540.hg.1	0.00326431	3.42954	up	10.6781	10.5675	11.0107	8.47643	9.19459	9.25116	main	chr17	17q21.1-q21.3	NM_001991	enhancer of zeste homolog 1 (Drosophila)	EZH1	2145	GO:0000122 // GO:0006351 // GO:0009653 // GO:0006355 // GO:0016568 // GO:0032259 // GO:0070734	negative regulation of transcription from RNA polymerase II promoter // transcription, DNA-dependent // anatomical structure morphogenesis // regulation of transcription, DNA-dependent // chromatin modification // methylation // histone H3-K27 methylation	GO:0005634 // GO:0005730 // GO:0035098 // GO:0005634 // GO:0035098	nucleus // nucleolus // ESC/E(Z) complex // nucleus // ESC/E(Z) complex	GO:0003682 // GO:0046976 // GO:0003682 // GO:0008168 // GO:0016740 // GO:0018024	chromatin binding // histone methyltransferase activity (H3-K27 specific) // chromatin binding // methyltransferase activity // transferase activity // histone-lysine N-methyltransferase activity	Coding	RefSeq	Homo sapiens enhancer of zeste homolog 1 (Drosophila) (EZH1), mRNA.	NM_001991	---	---	40852293	40897071	-	Q92800	TC17001540.hg.1	Hs.194669
TC14000404.hg.1	0.00106016	3.41119	up	8.89077	8.90716	9.12024	6.81827	7.33401	7.45507	main	chr14	---	---	---	---	---	---	---	---	---	---	---	Coding	UCSC Genes	---	uc021rva.1	---	---	67726944	67727048	+	---	TC14000404.hg.1	---
TC04001570.hg.1	0.0141018	3.40908	down	11.1947	11.192	9.95096	12.6677	12.3602	12.6179	main	chr4	4q28-q32	NM_014331	solute carrier family 7 (anionic amino acid transporter light chain, xc- system), member 11	SLC7A11	23657	GO:0006811 // GO:0006865 // GO:0006979 // GO:0007420 // GO:0007596 // GO:0009636 // GO:0035094 // GO:0050900 // GO:0055085 // GO:0070306 // GO:0070527 // GO:0003333 // GO:0006810 // GO:0006865	ion transport // amino acid transport // response to oxidative stress // brain development // blood coagulation // response to toxic substance // response to nicotine // leukocyte migration // transmembrane transport // lens fiber cell differentiation // platelet aggregation // amino acid transmembrane transport // transport // amino acid transport	GO:0005791 // GO:0005856 // GO:0005886 // GO:0016021 // GO:0005886 // GO:0016020 // GO:0016021 // GO:0043231	rough endoplasmic reticulum // cytoskeleton // plasma membrane // integral to membrane // plasma membrane // membrane // integral to membrane // intracellular membrane-bounded organelle	GO:0005515 // GO:0015327 // GO:0015171	protein binding // cystine:glutamate antiporter activity // amino acid transmembrane transporter activity	Coding	RefSeq	Homo sapiens solute carrier family 7 (anionic amino acid transporter light chain, xc- system), member 11 (SLC7A11), mRNA.	NM_014331	---	---	139085248	139163503	-	Q9UPY5	TC04001570.hg.1	Hs.390594
TC09000265.hg.1	0.00512025	3.40666	down	6.38868	6.8101	6.84906	8.97216	8.00473	8.37603	main	chr9	---	---	---	---	---	---	---	---	---	---	---	Coding	ENSEMBL	havana:lincRNA chromosome:GRCh37:9:45484572:45488153:1 gene:ENSG00000232116 gene_biotype:lincRNA transcript_biotype:lincRNA	ENST00000425742	---	---	45484572	45488153	+	---	TC09000265.hg.1	---
TC01002074.hg.1	0.0211622	3.40642	up	9.96907	9.6088	9.83035	7.0976	8.52481	8.48103	main	chr1	1p36.33	NR_024321	long intergenic non-protein coding RNA 115	LINC00115	79854	---	---	---	---	---	---	Coding	RefSeq	Homo sapiens long intergenic non-protein coding RNA 115 (LINC00115), non-coding RNA.	NR_024321	---	---	761586	762902	-	Q9H632	TC01002074.hg.1	Hs.351445
TC11001478.hg.1	0.000358198	3.39879	down	5.22827	5.67644	5.40639	7.02878	7.31475	7.26264	main	chr11	11p15.1	NM_001256371	E2F transcription factor 8	E2F8	79733	GO:0000122 // GO:0001890 // GO:0002040 // GO:0006351 // GO:0008283 // GO:0032466 // GO:0032877 // GO:0033301 // GO:0045944 // GO:0060707 // GO:0060718 // GO:0070365 // GO:0000122 // GO:0001890 // GO:0002040 // GO:0006355 // GO:0007049 // GO:0032466 // GO:0032877 // GO:0033301 // GO:0060707 // GO:0060718 // GO:0070365	negative regulation of transcription from RNA polymerase II promoter // placenta development // sprouting angiogenesis // transcription, DNA-dependent // cell proliferation // negative regulation of cytokinesis // positive regulation of DNA endoreduplication // cell cycle comprising mitosis without cytokinesis // positive regulation of transcription from RNA polymerase II promoter // trophoblast …	GO:0005667 // GO:0005634	transcription factor complex // nucleus	GO:0001047 // GO:0003700 // GO:0003714 // GO:0042803 // GO:0003677 // GO:0003700 // GO:0003714 // GO:0005515 // GO:0042802	core promoter binding // sequence-specific DNA binding transcription factor activity // transcription corepressor activity // protein homodimerization activity // DNA binding // sequence-specific DNA binding transcription factor activity // transcription corepressor activity // protein binding // identical protein binding	Coding	RefSeq	Homo sapiens E2F transcription factor 8 (E2F8), transcript variant 2, mRNA.	NM_001256371	---	---	19245610	19263389	-	A0AVK6	TC11001478.hg.1	Hs.523526
TC17000390.hg.1	0.0111615	3.39672	down	6.34988	6.21337	5.73397	7.19441	8.02647	8.36877	main	chr17	17q12	NM_052857	zinc finger protein 830	ZNF830	91603	GO:0001832 // GO:0007067 // GO:0051301 // GO:0007049 // GO:0007275	blastocyst growth // mitosis // cell division // cell cycle // multicellular organismal development	GO:0005634 // GO:0005730 // GO:0005737 // GO:0005634 // GO:0016607	nucleus // nucleolus // cytoplasm // nucleus // nuclear speck	GO:0046872 // GO:0005515	metal ion binding // protein binding	Coding	RefSeq	Homo sapiens zinc finger protein 830 (ZNF830), mRNA.	NM_052857	---	---	33288549	33290205	+	Q96NB3	TC17000390.hg.1	Hs.413678
TCUn_gl000221000001.hg.1	0.036924	3.39445	down	4.35866	2.72199	3.34489	5.74914	5.30689	4.65905	main	chrUn_gl000221	---	---	---	---	---	---	---	---	---	---	---	Coding	UCSC Genes	---	uc011mfv.1	---	---	42249	45020	+	---	TCUn_gl000221000001.hg.1	---
TC08000993.hg.1	0.00146278	3.39065	down	4.32068	4.41265	3.8987	5.67104	6.02209	6.22358	main	chr8	---	---	---	---	---	---	---	---	---	---	---	Coding	UCSC Genes	---	uc011kxs.1	---	---	12281922	12282230	-	---	TC08000993.hg.1	---
TC05000268.hg.1	0.00140326	3.38569	up	7.45551	7.33355	7.88806	5.84698	5.52484	6.02696	main	chr5	---	---	---	---	---	---	---	---	---	---	---	Coding	ENSEMBL	ncrna:snRNA chromosome:GRCh37:5:61739003:61739109:1 gene:ENSG00000199279 gene_biotype:snRNA transcript_biotype:snRNA	ENST00000362409	---	---	61739003	61739109	+	---	TC05000268.hg.1	---
TC07001197.hg.1	0.000232725	3.37481	up	12.1917	12.1302	12.4077	10.2648	10.5967	10.6036	main	chr7	7p15.3	NM_013293	transformer 2 alpha homolog (Drosophila)	TRA2A	29896	GO:0000398 // GO:0006397 // GO:0008380	mRNA splicing, via spliceosome // mRNA processing // RNA splicing	GO:0005634 // GO:0005634	nucleus // nucleus	GO:0000166 // GO:0003723 // GO:0003676	nucleotide binding // RNA binding // nucleic acid binding	Coding	RefSeq	Homo sapiens transformer 2 alpha homolog (Drosophila) (TRA2A), mRNA.	NM_013293	---	---	23544399	23571660	-	Q13595	TC07001197.hg.1	Hs.445652
TC06001529.hg.1	0.000235414	3.37419	up	11.5378	11.2257	11.4824	9.86037	9.5994	9.52259	main	chr6	6p21.33	NR_003140	small nucleolar RNA, C/D box 117	SNORD117	692233	---	---	---	---	---	---	Coding	RefSeq	Homo sapiens small nucleolar RNA, C/D box 117 (SNORD117), small nucleolar RNA.	NR_003140	---	---	31504151	31504226	-	---	TC06001529.hg.1	---
TC6_apd_hap1000080.hg.1	0.000235414	3.37419	up	11.5378	11.2257	11.4824	9.86037	9.5994	9.52259	main	chr6_apd_hap1	6p21.33	NR_003140	small nucleolar RNA, C/D box 117	SNORD117	692233	---	---	---	---	---	---	Coding	RefSeq	Homo sapiens small nucleolar RNA, C/D box 117 (SNORD117), small nucleolar RNA.	NR_003140	---	---	2818839	2818914	-	---	TC6_apd_hap1000080.hg.1	---
TC6_cox_hap2000158.hg.1	0.000235414	3.37419	up	11.5378	11.2257	11.4824	9.86037	9.5994	9.52259	main	chr6_cox_hap2	6p21.33	NR_003140	small nucleolar RNA, C/D box 117	SNORD117	692233	---	---	---	---	---	---	Coding	RefSeq	Homo sapiens small nucleolar RNA, C/D box 117 (SNORD117), small nucleolar RNA.	NR_003140	---	---	3013813	3013888	-	---	TC6_cox_hap2000158.hg.1	---
TC6_dbb_hap3000147.hg.1	0.000235414	3.37419	up	11.5378	11.2257	11.4824	9.86037	9.5994	9.52259	main	chr6_dbb_hap3	6p21.33	NR_003140	small nucleolar RNA, C/D box 117	SNORD117	692233	---	---	---	---	---	---	Coding	RefSeq	Homo sapiens small nucleolar RNA, C/D box 117 (SNORD117), small nucleolar RNA.	NR_003140	---	---	2789731	2789806	-	---	TC6_dbb_hap3000147.hg.1	---
TC6_mann_hap4000135.hg.1	0.000235414	3.37419	up	11.5378	11.2257	11.4824	9.86037	9.5994	9.52259	main	chr6_mann_hap4	6p21.33	NR_003140	small nucleolar RNA, C/D box 117	SNORD117	692233	---	---	---	---	---	---	Coding	RefSeq	Homo sapiens small nucleolar RNA, C/D box 117 (SNORD117), small nucleolar RNA.	NR_003140	---	---	2847065	2847140	-	---	TC6_mann_hap4000135.hg.1	---
TC6_mcf_hap5000135.hg.1	0.000235414	3.37419	up	11.5378	11.2257	11.4824	9.86037	9.5994	9.52259	main	chr6_mcf_hap5	6p21.33	NR_003140	small nucleolar RNA, C/D box 117	SNORD117	692233	---	---	---	---	---	---	Coding	RefSeq	Homo sapiens small nucleolar RNA, C/D box 117 (SNORD117), small nucleolar RNA.	NR_003140	---	---	2883901	2883976	-	---	TC6_mcf_hap5000135.hg.1	---
TC6_qbl_hap6000150.hg.1	0.000235414	3.37419	up	11.5378	11.2257	11.4824	9.86037	9.5994	9.52259	main	chr6_qbl_hap6	6p21.33	NR_003140	small nucleolar RNA, C/D box 117	SNORD117	692233	---	---	---	---	---	---	Coding	RefSeq	Homo sapiens small nucleolar RNA, C/D box 117 (SNORD117), small nucleolar RNA.	NR_003140	---	---	2797831	2797906	-	---	TC6_qbl_hap6000150.hg.1	---
TC6_ssto_hap7000130.hg.1	0.000235414	3.37419	up	11.5378	11.2257	11.4824	9.86037	9.5994	9.52259	main	chr6_ssto_hap7	6p21.33	NR_003140	small nucleolar RNA, C/D box 117	SNORD117	692233	---	---	---	---	---	---	Coding	RefSeq	Homo sapiens small nucleolar RNA, C/D box 117 (SNORD117), small nucleolar RNA.	NR_003140	---	---	2834956	2835031	-	---	TC6_ssto_hap7000130.hg.1	---
TC14000914.hg.1	0.0216339	3.36628	down	6.73912	7.038	5.49636	8.07078	8.12239	8.33379	main	chr14	14q11.2	NR_038970	long intergenic non-protein coding RNA 641	LINC00641	283624	---	---	---	---	---	---	Coding	RefSeq	Homo sapiens long intergenic non-protein coding RNA 641 (LINC00641), transcript variant 1, non-coding RNA.	NR_038970	---	---	21668238	21675059	-	---	TC14000914.hg.1	Hs.525210
TC13000879.hg.1	0.000286113	3.36557	up	12.2378	12.2667	12.4362	10.327	10.5718	10.7894	main	chr13	---	ENST00000426991	ANKRD10 intronic transcript 1 (non-protein coding)	ANKRD10-IT1	---	---	---	---	---	---	---	Coding	ENSEMBL	havana:sense_intronic chromosome:GRCh37:13:111547406:111551519:-1 gene:ENSG00000229152 gene_biotype:sense_intronic transcript_biotype:sense_intronic	ENST00000426991	---	---	111547406	111551519	-	---	TC13000879.hg.1	---
TC12000819.hg.1	1.01463e-05	3.35322	up	9.4829	9.331	9.43683	7.60674	7.75602	7.65132	main	chr12	---	---	---	---	---	---	---	---	---	---	---	Coding	UCSC Genes	---	uc021rdf.1	---	---	105721684	105721767	+	---	TC12000819.hg.1	---
TC01002478.hg.1	0.0010489	3.33949	up	9.93914	10.0496	9.87992	7.83576	8.31018	8.5038	main	chr1	1p35.1	NM_001127361	ring finger protein 19B	RNF19B	127544	GO:0016567	protein ubiquitination	GO:0016021 // GO:0016020	integral to membrane // membrane	GO:0005515 // GO:0008270 // GO:0016874 // GO:0046872	protein binding // zinc ion binding // ligase activity // metal ion binding	Coding	RefSeq	Homo sapiens ring finger protein 19B (RNF19B), transcript variant 2, mRNA.	NM_001127361	---	---	33402046	33430349	-	Q6ZMZ0	TC01002478.hg.1	Hs.591504
TC12001412.hg.1	0.0018717	3.33702	down	7.24149	7.41677	7.21373	9.4871	8.77249	8.82808	main	chr12	12q12	NM_001098614	pseudouridylate synthase 7 homolog (S. cerevisiae)-like	PUS7L	83448	GO:0001522 // GO:0008033 // GO:0009451	pseudouridine synthesis // tRNA processing // RNA modification	---	---	GO:0003723 // GO:0009982 // GO:0016853	RNA binding // pseudouridine synthase activity // isomerase activity	Coding	RefSeq	Homo sapiens pseudouridylate synthase 7 homolog (S. cerevisiae)-like (PUS7L), transcript variant 2, mRNA.	NM_001098614	---	---	44122410	44152620	-	Q9H0K6	TC12001412.hg.1	Hs.445814
TC04001639.hg.1	0.00390848	3.32994	up	7.04962	6.62195	7.23873	4.79084	5.39037	5.5226	main	chr4	---	---	---	---	---	---	---	---	---	---	---	Coding	UCSC Genes	---	uc021xsu.1	---	---	152348768	152348848	-	---	TC04001639.hg.1	---
TC17001753.hg.1	0.000975999	3.32245	down	6.55076	6.75733	6.10528	8.24745	8.26728	8.09537	main	chr17	17q23.1	NM_001193609	tubulin, delta 1	TUBD1	51174	GO:0007017 // GO:0007275 // GO:0007283 // GO:0030154 // GO:0051258 // GO:0006184	microtubule-based process // multicellular organismal development // spermatogenesis // cell differentiation // protein polymerization // GTP catabolic process	GO:0005634 // GO:0005730 // GO:0005737 // GO:0005794 // GO:0005814 // GO:0005874 // GO:0005634 // GO:0005737 // GO:0005814 // GO:0005856 // GO:0043234	nucleus // nucleolus // cytoplasm // Golgi apparatus // centriole // microtubule // nucleus // cytoplasm // centriole // cytoskeleton // protein complex	GO:0003924 // GO:0005200 // GO:0005525 // GO:0000166	GTPase activity // structural constituent of cytoskeleton // GTP binding // nucleotide binding	Coding	RefSeq	Homo sapiens tubulin, delta 1 (TUBD1), transcript variant 2, mRNA.	NM_001193609	---	---	57936841	57970306	-	Q9UJT1	TC17001753.hg.1	Hs.463638
TC01003859.hg.1	0.00448277	3.32045	down	6.54402	7.21098	6.87044	8.98406	8.18942	8.6461	main	chr1	---	---	---	---	---	---	---	---	---	---	---	Coding	UCSC Genes	---	uc001hnd.3	---	---	222648537	222648596	-	---	TC01003859.hg.1	---
TC07000290.hg.1	0.00448277	3.32045	down	6.54402	7.21098	6.87044	8.98406	8.18942	8.6461	main	chr7	---	---	---	---	---	---	---	---	---	---	---	Coding	UCSC Genes	---	uc003tnm.3	---	---	45848988	45849047	+	---	TC07000290.hg.1	---
TC07000368.hg.1	0.00448277	3.32045	down	6.54402	7.21098	6.87044	8.98406	8.18942	8.6461	main	chr7	---	---	---	---	---	---	---	---	---	---	---	Coding	UCSC Genes	---	uc022aev.1	---	---	63207694	63207753	+	---	TC07000368.hg.1	---
TC09001602.hg.1	0.0328278	3.31696	up	11.8476	11.7662	13.3438	10.7597	10.2498	10.7586	main	chr9	9q34	NR_002449	small nucleolar RNA, H/ACA box 65	SNORA65	26783	---	---	---	---	---	---	Coding	RefSeq	Homo sapiens small nucleolar RNA, H/ACA box 65 (SNORA65), small nucleolar RNA.	NR_002449	---	---	130210780	130210916	-	---	TC09001602.hg.1	---
TC22000704.hg.1	0.00877576	3.31687	up	7.31342	7.15959	6.91846	4.72346	5.6428	5.83574	main	chr22	---	---	---	---	---	---	---	---	---	---	---	Coding	UCSC Genes	---	uc003apj.1	---	---	36730924	36732334	-	---	TC22000704.hg.1	---
TC14000340.hg.1	0.000400982	3.31345	down	5.88005	5.80971	5.69163	7.77685	7.26218	7.52736	main	chr14	14q22.3	NM_018229	adaptor-related protein complex 5, mu 1 subunit	AP5M1	55745	GO:0006886 // GO:0016192 // GO:0016197 // GO:0006810 // GO:0015031	intracellular protein transport // vesicle-mediated transport // endosomal transport // transport // protein transport	GO:0005764 // GO:0005765 // GO:0005770 // GO:0005829 // GO:0016020 // GO:0030119 // GO:0030131 // GO:0031902 // GO:0005737 // GO:0005764 // GO:0005768 // GO:0005829 // GO:0016020	lysosome // lysosomal membrane // late endosome // cytosol // membrane // AP-type membrane coat adaptor complex // clathrin adaptor complex // late endosome membrane // cytoplasm // lysosome // endosome // cytosol // membrane	---	---	Coding	RefSeq	Homo sapiens adaptor-related protein complex 5, mu 1 subunit (AP5M1), transcript variant 1, mRNA.	NM_018229	---	---	57735606	57756797	+	Q9H0R1	TC14000340.hg.1	Hs.597349
TC13000130.hg.1	0.0322652	3.31289	up	12.1557	11.9436	12.2882	9.34966	10.9935	10.8601	main	chr13	13q13.3	NM_016617	ubiquitin-fold modifier 1	UFM1	51569	GO:0071569 // GO:0034976 // GO:0071569	protein ufmylation // response to endoplasmic reticulum stress // protein ufmylation	GO:0005634 // GO:0005737 // GO:0005634 // GO:0005737	nucleus // cytoplasm // nucleus // cytoplasm	---	---	Coding	RefSeq	Homo sapiens ubiquitin-fold modifier 1 (UFM1), mRNA.	NM_016617	---	---	38923942	38937143	+	P61960	TC13000130.hg.1	Hs.643655
TC20000389.hg.1	0.01044	3.31101	up	9.3596	8.39448	9.05959	7.6112	6.7485	7.27213	main	chr20	20q13.13	NR_003030	small nucleolar RNA, C/D box 12	SNORD12	692057	---	---	---	---	---	---	Coding	RefSeq	Homo sapiens small nucleolar RNA, C/D box 12 (SNORD12), small nucleolar RNA.	NR_003030	---	---	47897220	47897309	+	---	TC20000389.hg.1	---
TC21000130.hg.1	0.000679897	3.30922	down	6.62544	6.78997	6.36967	8.56627	8.10482	8.29346	main	chr21	21q22.11	NM_032195	SON DNA binding protein	SON	6651	GO:0000226 // GO:0000910 // GO:0006397 // GO:0008380 // GO:0043066 // GO:0043484 // GO:0051726 // GO:0006397 // GO:0007049	microtubule cytoskeleton organization // cytokinesis // mRNA processing // RNA splicing // negative regulation of apoptotic process // regulation of RNA splicing // regulation of cell cycle // mRNA processing // cell cycle	GO:0005634 // GO:0005730 // GO:0016607 // GO:0005634 // GO:0016607	nucleus // nucleolus // nuclear speck // nucleus // nuclear speck	GO:0003676 // GO:0003677 // GO:0003723 // GO:0003725 // GO:0005515 // GO:0050733 // GO:0003676 // GO:0003677 // GO:0003723	nucleic acid binding // DNA binding // RNA binding // double-stranded RNA binding // protein binding // RS domain binding // nucleic acid binding // DNA binding // RNA binding	Coding	RefSeq	Homo sapiens SON DNA binding protein (SON), transcript variant b, mRNA.	NM_032195	---	---	34914924	34949812	+	P18583	TC21000130.hg.1	Hs.517262
TC11001833.hg.1	0.000900678	3.29109	up	7.84836	7.90567	8.33267	6.10239	6.51778	6.31082	main	chr11	---	ENST00000458175	fatty acid binding protein 5 pseudogene 7	FABP5P7	---	---	---	---	---	---	---	Coding	ENSEMBL	cdna:pseudogene chromosome:GRCh37:11:59548786:59549193:-1 gene:ENSG00000234964 gene_biotype:pseudogene transcript_biotype:processed_pseudogene	ENST00000458175	---	---	59548786	59549193	-	---	TC11001833.hg.1	---
TC14000361.hg.1	0.00166055	3.28346	down	6.19575	6.64998	6.36093	8.46415	7.83275	8.05542	main	chr14	14q23.1	NM_022495	pecanex-like 4 (Drosophila)	PCNXL4	64430	---	---	GO:0016021 // GO:0016020	integral to membrane // membrane	---	---	Coding	RefSeq	Homo sapiens pecanex-like 4 (Drosophila) (PCNXL4), mRNA.	NM_022495	---	---	60558629	60635851	+	Q63HM2	TC14000361.hg.1	Hs.509499
TC10000908.hg.1	0.000381255	3.28299	down	7.27981	7.31543	6.9745	9.08517	8.7018	8.92781	main	chr10	10q26.13	NM_032182	family with sequence similarity 175, member B	FAM175B	23172	---	---	GO:0070552	BRISC complex	GO:0031593	polyubiquitin binding	Coding	RefSeq	Homo sapiens family with sequence similarity 175, member B (FAM175B), mRNA.	NM_032182	---	---	126490354	126525239	+	Q15018	TC10000908.hg.1	Hs.280695
TC06002298.hg.1	0.00721557	3.28026	down	4.05837	4.40044	4.78667	5.8773	5.84882	6.66079	main	chr6	---	---	---	---	---	---	---	---	---	---	---	Coding	ENSEMBL	ncrna:snRNA chromosome:GRCh37:6:166131723:166131826:-1 gene:ENSG00000206681 gene_biotype:snRNA transcript_biotype:snRNA	ENST00000383954	---	---	166131723	166131826	-	---	TC06002298.hg.1	---
TC02002104.hg.1	0.00493277	3.27615	down	7.2979	7.31368	6.99109	9.48386	8.59646	8.65836	main	chr2	2q11.2	NM_020151	StAR-related lipid transfer (START) domain containing 7	STARD7	56910	---	---	GO:0005739	mitochondrion	---	---	Coding	RefSeq	Homo sapiens StAR-related lipid transfer (START) domain containing 7 (STARD7), mRNA.	NM_020151	---	---	96850597	96874573	-	Q9NQZ5	TC02002104.hg.1	Hs.469331
TC11002448.hg.1	0.000375484	3.2745	up	10.9097	11.1138	11.2022	9.13071	9.39086	9.57036	main	chr11	11q24-q25	NM_001143835	nuclear factor related to kappaB binding protein	NFRKB	4798	GO:0006281 // GO:0006310 // GO:0006355 // GO:0006366 // GO:0006954 // GO:0006351 // GO:0006974	DNA repair // DNA recombination // regulation of transcription, DNA-dependent // transcription from RNA polymerase II promoter // inflammatory response // transcription, DNA-dependent // response to DNA damage stimulus	GO:0005634 // GO:0005730 // GO:0031011 // GO:0005634 // GO:0031011	nucleus // nucleolus // Ino80 complex // nucleus // Ino80 complex	GO:0002020 // GO:0003677 // GO:0005515	protease binding // DNA binding // protein binding	Coding	RefSeq	Homo sapiens nuclear factor related to kappaB binding protein (NFRKB), transcript variant 1, mRNA.	NM_001143835	---	---	129733670	129765490	-	Q6P4R8	TC11002448.hg.1	Hs.530539
TC01000281.hg.1	0.00545843	3.27381	up	7.57621	7.554	8.29762	6.02565	5.80102	6.46824	main	chr1	---	ENST00000431803	CDC42 intronic transcript 1 (non-protein coding)	CDC42-IT1	---	---	---	---	---	---	---	Coding	ENSEMBL	havana:sense_intronic chromosome:GRCh37:1:22385690:22390692:1 gene:ENSG00000230068 gene_biotype:sense_intronic transcript_biotype:sense_intronic	ENST00000431803	---	---	22385690	22390692	+	---	TC01000281.hg.1	Hs.684696
TC18000522.hg.1	0.00489146	3.27184	up	10.555	9.9919	10.4865	9.08017	8.22933	8.59362	main	chr18	18q21.2	NR_002970	small nucleolar RNA, H/ACA box 37	SNORA37	677819	---	---	---	---	---	---	Coding	RefSeq	Homo sapiens small nucleolar RNA, H/ACA box 37 (SNORA37), small nucleolar RNA.	NR_002970	---	---	51748654	51748782	-	---	TC18000522.hg.1	Hs.655869
TC15000391.hg.1	0.000506773	3.2678	down	10.9111	11.2228	10.6493	12.6488	12.609	12.6504	main	chr15	15q21.2	NM_001159629	solute carrier family 27 (fatty acid transporter), member 2	SLC27A2	11001	GO:0001561 // GO:0001561 // GO:0001676 // GO:0006635 // GO:0006699 // GO:0006699 // GO:0008206 // GO:0042760 // GO:0044255 // GO:0044281 // GO:0044539 // GO:0097089 // GO:0000038 // GO:0001676 // GO:0006629 // GO:0006631 // GO:0008152 // GO:0015908	fatty acid alpha-oxidation // fatty acid alpha-oxidation // long-chain fatty acid metabolic process // fatty acid beta-oxidation // bile acid biosynthetic process // bile acid biosynthetic process // bile acid metabolic process // very long-chain fatty acid catabolic process // cellular lipid metabolic process // small molecule metabolic process // long-chain fatty acid import // methyl-branched …	GO:0005739 // GO:0005778 // GO:0005778 // GO:0005779 // GO:0005788 // GO:0005789 // GO:0005789 // GO:0030176 // GO:0005777 // GO:0005778 // GO:0005783 // GO:0005789 // GO:0016020 // GO:0016021	mitochondrion // peroxisomal membrane // peroxisomal membrane // integral to peroxisomal membrane // endoplasmic reticulum lumen // endoplasmic reticulum membrane // endoplasmic reticulum membrane // integral to endoplasmic reticulum membrane // peroxisome // peroxisomal membrane // endoplasmic reticulum // endoplasmic reticulum membrane // membrane // integral to membrane	GO:0004467 // GO:0005102 // GO:0005524 // GO:0015245 // GO:0019899 // GO:0031957 // GO:0050197 // GO:0070251 // GO:0000166 // GO:0003824 // GO:0004467 // GO:0016874 // GO:0031957	long-chain fatty acid-CoA ligase activity // receptor binding // ATP binding // fatty acid transporter activity // enzyme binding // very long-chain fatty acid-CoA ligase activity // phytanate-CoA ligase activity // pristanate-CoA ligase activity // nucleotide binding // catalytic activity // long-chain fatty acid-CoA ligase activity // ligase activity // very long-chain fatty acid-CoA ligase act…	Coding	RefSeq	Homo sapiens solute carrier family 27 (fatty acid transporter), member 2 (SLC27A2), transcript variant 2, mRNA.	NM_001159629	---	---	50474393	50528592	+	O14975	TC15000391.hg.1	Hs.11729
TC01002979.hg.1	0.000657247	3.26576	down	5.61961	6.05343	5.51252	7.31459	7.53844	7.45479	main	chr1	1p13.3	NM_001006945	ligand dependent nuclear receptor interacting factor 1	LRIF1	55791	GO:0006351 // GO:0006355	transcription, DNA-dependent // regulation of transcription, DNA-dependent	GO:0005634 // GO:0016363 // GO:0005634	nucleus // nuclear matrix // nucleus	GO:0005515 // GO:0042974	protein binding // retinoic acid receptor binding	Coding	RefSeq	Homo sapiens ligand dependent nuclear receptor interacting factor 1 (LRIF1), transcript variant 2, mRNA.	NM_001006945	---	---	111489807	111506701	-	Q5T3J3	TC01002979.hg.1	Hs.25245
TC19000711.hg.1	0.000199246	3.26263	up	7.49368	7.31299	7.38831	5.71331	5.47506	5.88849	main	chr19	19q13.2	NM_014330	protein phosphatase 1, regulatory subunit 15A	PPP1R15A	23645	GO:0006417 // GO:0006915 // GO:0006974 // GO:0007050 // GO:0007179 // GO:0030512 // GO:0030968 // GO:0006915 // GO:0006950	regulation of translation // apoptotic process // response to DNA damage stimulus // cell cycle arrest // transforming growth factor beta receptor signaling pathway // negative regulation of transforming growth factor beta receptor signaling pathway // endoplasmic reticulum unfolded protein response // apoptotic process // response to stress	GO:0005783 // GO:0005829	endoplasmic reticulum // cytosol	GO:0005515 // GO:0019901	protein binding // protein kinase binding	Coding	RefSeq	Homo sapiens protein phosphatase 1, regulatory subunit 15A (PPP1R15A), mRNA.	NM_014330	---	---	49375649	49379319	+	O75807	TC19000711.hg.1	Hs.631593
TC08001051.hg.1	0.00335116	3.24668	up	9.78189	9.80946	10.4064	7.94146	8.51005	8.4494	main	chr8	8p21	NM_003840	tumor necrosis factor receptor superfamily, member 10d, decoy with truncated death domain	TNFRSF10D	8793	GO:0006915 // GO:0007165 // GO:0043066	apoptotic process // signal transduction // negative regulation of apoptotic process	GO:0016021 // GO:0016020	integral to membrane // membrane	GO:0004888 // GO:0045569	transmembrane signaling receptor activity // TRAIL binding	Coding	RefSeq	Homo sapiens tumor necrosis factor receptor superfamily, member 10d, decoy with truncated death domain (TNFRSF10D), mRNA.	NM_003840	---	---	22993101	23021543	-	Q9UBN6	TC08001051.hg.1	Hs.213467
TC02001663.hg.1	0.00163842	3.23852	down	7.83155	8.51767	7.93424	9.92134	9.69521	9.7529	main	chr2	2p24.1	NM_018263	additional sex combs like 2 (Drosophila)	ASXL2	55252	GO:0006351 // GO:0035360 // GO:0045600 // GO:0045944 // GO:0006355	transcription, DNA-dependent // positive regulation of peroxisome proliferator activated receptor signaling pathway // positive regulation of fat cell differentiation // positive regulation of transcription from RNA polymerase II promoter // regulation of transcription, DNA-dependent	GO:0005634	nucleus	GO:0003677 // GO:0042975 // GO:0046872	DNA binding // peroxisome proliferator activated receptor binding // metal ion binding	Coding	RefSeq	Homo sapiens additional sex combs like 2 (Drosophila) (ASXL2), mRNA.	NM_018263	---	---	25960557	26101385	-	Q76L83	TC02001663.hg.1	Hs.119815
TC07001880.hg.1	0.00813218	3.2381	down	8.82419	8.88424	8.20904	10.8767	10.032	10.0942	main	chr7	7q33	NM_032826	solute carrier family 35, member B4	SLC35B4	84912	GO:0008643 // GO:0015788 // GO:0015790 // GO:0055085 // GO:0006111 // GO:0006810 // GO:0055085	carbohydrate transport // UDP-N-acetylglucosamine transport // UDP-xylose transport // transmembrane transport // regulation of gluconeogenesis // transport // transmembrane transport	GO:0000139 // GO:0005794 // GO:0016021 // GO:0000139 // GO:0005794 // GO:0016020	Golgi membrane // Golgi apparatus // integral to membrane // Golgi membrane // Golgi apparatus // membrane	GO:0005462 // GO:0005464	UDP-N-acetylglucosamine transmembrane transporter activity // UDP-xylose transmembrane transporter activity	Coding	RefSeq	Homo sapiens solute carrier family 35, member B4 (SLC35B4), mRNA.	NM_032826	---	---	133974084	134001827	-	Q969S0	TC07001880.hg.1	Hs.490181
TC10002958.hg.1	0.00786048	3.23098	up	10.8072	10.5633	10.4801	8.26991	9.3013	9.20345	main	chr10	10q24	NM_018425	phosphatidylinositol 4-kinase type 2 alpha	PI4K2A	55361	GO:0002561 // GO:0006644 // GO:0006661 // GO:0006661 // GO:0044281 // GO:0016310	basophil degranulation // phospholipid metabolic process // phosphatidylinositol biosynthetic process // phosphatidylinositol biosynthetic process // small molecule metabolic process // phosphorylation	GO:0005739 // GO:0005768 // GO:0005829 // GO:0005887 // GO:0030054 // GO:0030425 // GO:0030672 // GO:0031083 // GO:0031410 // GO:0031901 // GO:0035838 // GO:0042734 // GO:0043005 // GO:0043025 // GO:0043204 // GO:0044231 // GO:0045121 // GO:0070382 // GO:0005737 // GO:0005739 // GO:0005768 // GO:0005886 // GO:0016020 // GO:0016023 // GO:0030425 // GO:0031410 // GO:0042734 // GO:0042995 // GO:0043…	mitochondrion // endosome // cytosol // integral to plasma membrane // cell junction // dendrite // synaptic vesicle membrane // BLOC-1 complex // cytoplasmic vesicle // early endosome membrane // growing cell tip // presynaptic membrane // neuron projection // neuronal cell body // perikaryon // host cell presynaptic membrane // membrane raft // exocytic vesicle // cytoplasm // mitochondrion // …	GO:0000287 // GO:0004430 // GO:0005515 // GO:0005524 // GO:0035651 // GO:0000166 // GO:0004430 // GO:0016301 // GO:0016740 // GO:0016773	magnesium ion binding // 1-phosphatidylinositol 4-kinase activity // protein binding // ATP binding // AP-3 adaptor complex binding // nucleotide binding // 1-phosphatidylinositol 4-kinase activity // kinase activity // transferase activity // phosphotransferase activity, alcohol group as acceptor	Coding	RefSeq	Homo sapiens phosphatidylinositol 4-kinase type 2 alpha (PI4K2A), mRNA.	NM_018425	---	---	99400443	99436191	+	Q9BTU6	TC10002958.hg.1	Hs.25300
TC6_qbl_hap6000069.hg.1	0.00344007	3.23051	up	13.4024	12.7082	12.8479	10.9576	11.4045	11.5211	main	chr6_qbl_hap6	6p21.3	NM_005345	heat shock 70kDa protein 1A	HSPA1A	3303	GO:0006402 // GO:0006950 // GO:0006986 // GO:0008285 // GO:0009615 // GO:0010467 // GO:0016070 // GO:0016071 // GO:0030308 // GO:0042026 // GO:0043066 // GO:0043066 // GO:0045648 // GO:0090084 // GO:2001240	mRNA catabolic process // response to stress // response to unfolded protein // negative regulation of cell proliferation // response to virus // gene expression // RNA metabolic process // mRNA metabolic process // negative regulation of cell growth // protein refolding // negative regulation of apoptotic process // negative regulation of apoptotic process // positive regulation of erythrocyte d…	GO:0005634 // GO:0005737 // GO:0005737 // GO:0005737 // GO:0005739 // GO:0005783 // GO:0005829 // GO:0008180 // GO:0016234 // GO:0016235 // GO:0016607 // GO:0030529 // GO:0048471	nucleus // cytoplasm // cytoplasm // cytoplasm // mitochondrion // endoplasmic reticulum // cytosol // signalosome // inclusion body // aggresome // nuclear speck // ribonucleoprotein complex // perinuclear region of cytoplasm	GO:0000166 // GO:0001618 // GO:0005515 // GO:0005524 // GO:0031625 // GO:0044183 // GO:0047485 // GO:0051082	nucleotide binding // viral receptor activity // protein binding // ATP binding // ubiquitin protein ligase binding // protein binding involved in protein folding // protein N-terminus binding // unfolded protein binding	Coding	RefSeq	Homo sapiens heat shock 70kDa protein 1A (HSPA1A), mRNA.	NM_005345	---	---	3076888	3079370	+	P08107	TC6_qbl_hap6000069.hg.1	Hs.274402 // Hs.702139
TC07002047.hg.1	0.00283001	3.23036	down	7.50312	7.61606	7.21601	9.49806	8.71017	9.20205	main	chr7	7q36.1	NM_005431	X-ray repair complementing defective repair in Chinese hamster cells 2	XRCC2	7516	GO:0000724 // GO:0001701 // GO:0006281 // GO:0007126 // GO:0010165 // GO:0010332 // GO:0043524 // GO:0050769 // GO:0006259 // GO:0006281 // GO:0006281 // GO:0006310 // GO:0006974	double-strand break repair via homologous recombination // in utero embryonic development // DNA repair // meiosis // response to X-ray // response to gamma radiation // negative regulation of neuron apoptotic process // positive regulation of neurogenesis // DNA metabolic process // DNA repair // DNA repair // DNA recombination // response to DNA damage stimulus	GO:0005634	nucleus	GO:0003677 // GO:0005524 // GO:0008094 // GO:0005515	DNA binding // ATP binding // DNA-dependent ATPase activity // protein binding	Coding	RefSeq	Homo sapiens X-ray repair complementing defective repair in Chinese hamster cells 2 (XRCC2), mRNA.	NM_005431	---	---	152341864	152373250	-	O43543	TC07002047.hg.1	Hs.647093
TC06000384.hg.1	0.00555336	3.22443	up	14.4657	13.7712	13.8926	11.9188	12.4727	12.6708	main	chr6	6p21.3	NM_005345	heat shock 70kDa protein 1A	HSPA1A	3303	GO:0006402 // GO:0006950 // GO:0006986 // GO:0008285 // GO:0009615 // GO:0010467 // GO:0016070 // GO:0016071 // GO:0030308 // GO:0042026 // GO:0043066 // GO:0043066 // GO:0045648 // GO:0090084 // GO:2001240	mRNA catabolic process // response to stress // response to unfolded protein // negative regulation of cell proliferation // response to virus // gene expression // RNA metabolic process // mRNA metabolic process // negative regulation of cell growth // protein refolding // negative regulation of apoptotic process // negative regulation of apoptotic process // positive regulation of erythrocyte d…	GO:0005634 // GO:0005737 // GO:0005737 // GO:0005737 // GO:0005739 // GO:0005783 // GO:0005829 // GO:0008180 // GO:0016234 // GO:0016235 // GO:0016607 // GO:0030529 // GO:0048471	nucleus // cytoplasm // cytoplasm // cytoplasm // mitochondrion // endoplasmic reticulum // cytosol // signalosome // inclusion body // aggresome // nuclear speck // ribonucleoprotein complex // perinuclear region of cytoplasm	GO:0000166 // GO:0001618 // GO:0005515 // GO:0005524 // GO:0031625 // GO:0044183 // GO:0047485 // GO:0051082	nucleotide binding // viral receptor activity // protein binding // ATP binding // ubiquitin protein ligase binding // protein binding involved in protein folding // protein N-terminus binding // unfolded protein binding	Coding	RefSeq	Homo sapiens heat shock 70kDa protein 1A (HSPA1A), mRNA.	NM_005345	---	---	31783241	31785723	+	P08107	TC06000384.hg.1	Hs.274402 // Hs.702139
TC6_cox_hap2000078.hg.1	0.00381493	3.22309	up	13.3963	12.6773	12.837	10.936	11.3987	11.5104	main	chr6_cox_hap2	6p21.3	NM_005345	heat shock 70kDa protein 1A	HSPA1A	3303	GO:0006402 // GO:0006950 // GO:0006986 // GO:0008285 // GO:0009615 // GO:0010467 // GO:0016070 // GO:0016071 // GO:0030308 // GO:0042026 // GO:0043066 // GO:0043066 // GO:0045648 // GO:0090084 // GO:2001240	mRNA catabolic process // response to stress // response to unfolded protein // negative regulation of cell proliferation // response to virus // gene expression // RNA metabolic process // mRNA metabolic process // negative regulation of cell growth // protein refolding // negative regulation of apoptotic process // negative regulation of apoptotic process // positive regulation of erythrocyte d…	GO:0005634 // GO:0005737 // GO:0005737 // GO:0005737 // GO:0005739 // GO:0005783 // GO:0005829 // GO:0008180 // GO:0016234 // GO:0016235 // GO:0016607 // GO:0030529 // GO:0048471	nucleus // cytoplasm // cytoplasm // cytoplasm // mitochondrion // endoplasmic reticulum // cytosol // signalosome // inclusion body // aggresome // nuclear speck // ribonucleoprotein complex // perinuclear region of cytoplasm	GO:0000166 // GO:0001618 // GO:0005515 // GO:0005524 // GO:0031625 // GO:0044183 // GO:0047485 // GO:0051082	nucleotide binding // viral receptor activity // protein binding // ATP binding // ubiquitin protein ligase binding // protein binding involved in protein folding // protein N-terminus binding // unfolded protein binding	Coding	RefSeq	Homo sapiens heat shock 70kDa protein 1A (HSPA1A), mRNA.	NM_005345	---	---	3292821	3295303	+	P08107	TC6_cox_hap2000078.hg.1	Hs.274402 // Hs.702139
TC07000254.hg.1	0.000478627	3.22038	down	8.2482	8.79962	8.46748	10.1608	10.2362	10.18	main	chr7	7p13	NM_003718	cyclin-dependent kinase 13	CDK13	8621	GO:0000380 // GO:0000380 // GO:0007088 // GO:0007275 // GO:0008284 // GO:0019048 // GO:0030097 // GO:0070816 // GO:0000380 // GO:0006397 // GO:0006468 // GO:0008380 // GO:0009451 // GO:0016310	alternative mRNA splicing, via spliceosome // alternative mRNA splicing, via spliceosome // regulation of mitosis // multicellular organismal development // positive regulation of cell proliferation // virus-host interaction // hemopoiesis // phosphorylation of RNA polymerase II C-terminal domain // alternative mRNA splicing, via spliceosome // mRNA processing // protein phosphorylation // RNA sp…	GO:0002945 // GO:0016607 // GO:0019908 // GO:0005634 // GO:0016607 // GO:0019908	cyclin K-CDK13 complex // nuclear speck // nuclear cyclin-dependent protein kinase holoenzyme complex // nucleus // nuclear speck // nuclear cyclin-dependent protein kinase holoenzyme complex	GO:0004672 // GO:0004693 // GO:0005515 // GO:0005524 // GO:0008353 // GO:0030332 // GO:0000166 // GO:0004672 // GO:0004674 // GO:0008353 // GO:0016301 // GO:0016740 // GO:0016772 // GO:0030332	protein kinase activity // cyclin-dependent protein serine/threonine kinase activity // protein binding // ATP binding // RNA polymerase II carboxy-terminal domain kinase activity // cyclin binding // nucleotide binding // protein kinase activity // protein serine/threonine kinase activity // RNA polymerase II carboxy-terminal domain kinase activity // kinase activity // transferase activity // t…	Coding	RefSeq	Homo sapiens cyclin-dependent kinase 13 (CDK13), transcript variant 1, mRNA.	NM_003718	---	---	39989636	40136733	+	Q14004	TC07000254.hg.1	Hs.233552
TC04001211.hg.1	0.00193744	3.21606	down	5.47199	6.17015	5.62487	7.62316	7.40674	7.29299	main	chr4	---	---	---	---	---	---	---	---	---	---	---	Coding	UCSC Genes	---	uc003hay.3	---	---	56294193	56297269	-	---	TC04001211.hg.1	---
TC02001190.hg.1	0.0330877	3.21501	up	8.20978	8.24559	8.78851	5.79359	6.92924	7.46658	main	chr2	2q33.1	NR_003694	small nucleolar RNA, C/D box 11B	SNORD11B	100113392	---	---	---	---	---	---	Coding	RefSeq	Homo sapiens small nucleolar RNA, C/D box 11B (SNORD11B), small nucleolar RNA.	NR_003694	---	---	203156040	203156151	+	---	TC02001190.hg.1	Hs.693442
TC0X000572.hg.1	0.00177443	3.21358	down	8.79245	9.06435	8.46765	10.163	10.592	10.622	main	chrX	Xq24	NM_001184965	WD repeat domain 44	WDR44	54521	---	---	GO:0005794 // GO:0005829 // GO:0010008 // GO:0048471 // GO:0005737 // GO:0005768 // GO:0016020	Golgi apparatus // cytosol // endosome membrane // perinuclear region of cytoplasm // cytoplasm // endosome // membrane	---	---	Coding	RefSeq	Homo sapiens WD repeat domain 44 (WDR44), transcript variant 2, mRNA.	NM_001184965	---	---	117480036	117590949	+	Q5JSH3	TC0X000572.hg.1	Hs.98510
TC15001343.hg.1	0.00830731	3.20991	up	10.9733	11.0083	11.0758	8.65314	9.76334	9.59323	main	chr15	---	---	---	---	---	---	---	---	---	---	---	Coding	ENSEMBL	ncrna:misc_RNA chromosome:GRCh37:15:49429959:49430060:-1 gene:ENSG00000200120 gene_biotype:misc_RNA transcript_biotype:misc_RNA	ENST00000363250	---	---	49429959	49430060	-	---	TC15001343.hg.1	---
TC05001270.hg.1	0.000335015	3.20846	down	10.5988	10.7474	10.2847	12.3312	12.1434	12.2019	main	chr5	5p13.2	NM_001085411	NAD kinase 2, mitochondrial	NADK2	133686	GO:0006741 // GO:0019674 // GO:0008152 // GO:0016310 // GO:0019674	NADP biosynthetic process // NAD metabolic process // metabolic process // phosphorylation // NAD metabolic process	GO:0005739 // GO:0005739	mitochondrion // mitochondrion	GO:0003951 // GO:0005524 // GO:0042803 // GO:0000166 // GO:0003951 // GO:0016301 // GO:0016740	NAD+ kinase activity // ATP binding // protein homodimerization activity // nucleotide binding // NAD+ kinase activity // kinase activity // transferase activity	Coding	RefSeq	Homo sapiens NAD kinase domain containing 1 (NADKD1), transcript variant 1, mRNA.	NM_001085411	---	---	36192694	36242381	-	Q4G0N4	TC05001270.hg.1	Hs.81907
TC14000572.hg.1	0.000357162	3.20671	down	8.89491	9.19398	9.04631	10.4841	10.8186	10.8758	main	chr14	14q32.12	NM_005113	golgin A5	GOLGA5	9950	GO:0007030 // GO:0048193	Golgi organization // Golgi vesicle transport	GO:0000139 // GO:0005794 // GO:0005801 // GO:0016021 // GO:0031985 // GO:0005794 // GO:0016020 // GO:0016021	Golgi membrane // Golgi apparatus // cis-Golgi network // integral to membrane // Golgi cisterna // Golgi apparatus // membrane // integral to membrane	GO:0017137 // GO:0042803	Rab GTPase binding // protein homodimerization activity	Coding	RefSeq	Homo sapiens golgin A5 (GOLGA5), mRNA.	NM_005113	---	---	93260576	93306308	+	Q8TBA6	TC14000572.hg.1	Hs.104320
TC6_apd_hap1000039.hg.1	0.00387778	3.20458	up	13.3881	12.6836	12.8272	10.9331	11.4078	11.5176	main	chr6_apd_hap1	6p21.3	NM_005345	heat shock 70kDa protein 1A	HSPA1A	3303	GO:0006402 // GO:0006950 // GO:0006986 // GO:0008285 // GO:0009615 // GO:0010467 // GO:0016070 // GO:0016071 // GO:0030308 // GO:0042026 // GO:0043066 // GO:0043066 // GO:0045648 // GO:0090084 // GO:2001240	mRNA catabolic process // response to stress // response to unfolded protein // negative regulation of cell proliferation // response to virus // gene expression // RNA metabolic process // mRNA metabolic process // negative regulation of cell growth // protein refolding // negative regulation of apoptotic process // negative regulation of apoptotic process // positive regulation of erythrocyte d…	GO:0005634 // GO:0005737 // GO:0005737 // GO:0005737 // GO:0005739 // GO:0005783 // GO:0005829 // GO:0008180 // GO:0016234 // GO:0016235 // GO:0016607 // GO:0030529 // GO:0048471	nucleus // cytoplasm // cytoplasm // cytoplasm // mitochondrion // endoplasmic reticulum // cytosol // signalosome // inclusion body // aggresome // nuclear speck // ribonucleoprotein complex // perinuclear region of cytoplasm	GO:0000166 // GO:0001618 // GO:0005515 // GO:0005524 // GO:0031625 // GO:0044183 // GO:0047485 // GO:0051082	nucleotide binding // viral receptor activity // protein binding // ATP binding // ubiquitin protein ligase binding // protein binding involved in protein folding // protein N-terminus binding // unfolded protein binding	Coding	RefSeq	Homo sapiens heat shock 70kDa protein 1A (HSPA1A), mRNA.	NM_005345	---	---	3098002	3100484	+	P08107	TC6_apd_hap1000039.hg.1	Hs.274402 // Hs.702139
TC06000518.hg.1	0.0011481	3.20252	up	8.52761	8.52102	8.65754	7.25763	6.5826	6.82832	main	chr6	---	---	---	---	---	---	---	---	---	---	---	Coding	ENSEMBL	ncrna:snoRNA chromosome:GRCh37:6:35619595:35619722:1 gene:ENSG00000212579 gene_biotype:snoRNA transcript_biotype:snoRNA	ENST00000391277	---	---	35619595	35619722	+	---	TC06000518.hg.1	---
TC05001590.hg.1	0.00094693	3.20143	down	8.31749	8.47872	8.01665	10.1847	9.71217	9.95209	main	chr5	5q14.3	NM_020801	arrestin domain containing 3	ARRDC3	57561	GO:0001659 // GO:0031651 // GO:0044252 // GO:0060613 // GO:0071879 // GO:0090327 // GO:0051443	temperature homeostasis // negative regulation of heat generation // negative regulation of multicellular organismal metabolic process // fat pad development // positive regulation of adrenergic receptor signaling pathway // negative regulation of locomotion involved in locomotory behavior // positive regulation of ubiquitin-protein ligase activity	GO:0005737 // GO:0005768 // GO:0005886	cytoplasm // endosome // plasma membrane	GO:0005515 // GO:0031699	protein binding // beta-3 adrenergic receptor binding	Coding	RefSeq	Homo sapiens arrestin domain containing 3 (ARRDC3), mRNA.	NM_020801	---	---	90664541	90679176	-	Q96B67	TC05001590.hg.1	Hs.24684
TC16001283.hg.1	0.00179673	3.20063	down	5.01157	5.2251	4.8283	7.08933	6.46029	6.55043	main	chr16	16q23.1	NM_012091	adenosine deaminase, tRNA-specific 1	ADAT1	23536	GO:0008033 // GO:0006396 // GO:0008033	tRNA processing // RNA processing // tRNA processing	---	---	GO:0003723 // GO:0008251 // GO:0046872 // GO:0003723 // GO:0004000 // GO:0016787	RNA binding // tRNA-specific adenosine deaminase activity // metal ion binding // RNA binding // adenosine deaminase activity // hydrolase activity	Coding	RefSeq	Homo sapiens adenosine deaminase, tRNA-specific 1 (ADAT1), transcript variant 1, mRNA.	NM_012091	---	---	75632247	75657221	-	Q9BUB4	TC16001283.hg.1	Hs.729312
TC07001401.hg.1	0.0295865	3.19907	down	9.52463	10.3928	9.96615	12.1164	10.7597	12.0404	main	chr7	---	---	---	---	---	---	---	---	---	---	---	Coding	UCSC Genes	---	uc003tqu.1	---	---	55813825	55813853	-	---	TC07001401.hg.1	---
TC01002166.hg.1	0.00291292	3.1984	up	12.4321	12.8044	13.2744	10.9931	11.2836	11.2021	main	chr1	1p36	NM_018948	ERBB receptor feedback inhibitor 1	ERRFI1	54206	GO:0006950 // GO:0007175 // GO:0007175 // GO:0031953 // GO:0032321 // GO:0043589 // GO:0045616 // GO:0048286 // GO:0060426 // GO:0060428 // GO:0042059 // GO:0043589 // GO:0045616 // GO:0048286 // GO:0060426 // GO:0060428	response to stress // negative regulation of epidermal growth factor-activated receptor activity // negative regulation of epidermal growth factor-activated receptor activity // negative regulation of protein autophosphorylation // positive regulation of Rho GTPase activity // skin morphogenesis // regulation of keratinocyte differentiation // lung alveolus development // lung vasculature develop…	GO:0005634 // GO:0005737 // GO:0005737 // GO:0031234 // GO:0005737 // GO:0005737 // GO:0005886 // GO:0016020 // GO:0031234	nucleus // cytoplasm // cytoplasm // extrinsic to internal side of plasma membrane // cytoplasm // cytoplasm // plasma membrane // membrane // extrinsic to internal side of plasma membrane	GO:0005100 // GO:0005515 // GO:0019901	Rho GTPase activator activity // protein binding // protein kinase binding	Coding	RefSeq	Homo sapiens ERBB receptor feedback inhibitor 1 (ERRFI1), mRNA.	NM_018948	---	---	8064464	8086393	-	Q9UJM3	TC01002166.hg.1	Hs.605445
TC6_dbb_hap3000069.hg.1	0.00380734	3.19828	up	13.3759	12.6574	12.8214	10.9311	11.4027	11.489	main	chr6_dbb_hap3	6p21.3	NM_005345	heat shock 70kDa protein 1A	HSPA1A	3303	GO:0006402 // GO:0006950 // GO:0006986 // GO:0008285 // GO:0009615 // GO:0010467 // GO:0016070 // GO:0016071 // GO:0030308 // GO:0042026 // GO:0043066 // GO:0043066 // GO:0045648 // GO:0090084 // GO:2001240	mRNA catabolic process // response to stress // response to unfolded protein // negative regulation of cell proliferation // response to virus // gene expression // RNA metabolic process // mRNA metabolic process // negative regulation of cell growth // protein refolding // negative regulation of apoptotic process // negative regulation of apoptotic process // positive regulation of erythrocyte d…	GO:0005634 // GO:0005737 // GO:0005737 // GO:0005737 // GO:0005739 // GO:0005783 // GO:0005829 // GO:0008180 // GO:0016234 // GO:0016235 // GO:0016607 // GO:0030529 // GO:0048471	nucleus // cytoplasm // cytoplasm // cytoplasm // mitochondrion // endoplasmic reticulum // cytosol // signalosome // inclusion body // aggresome // nuclear speck // ribonucleoprotein complex // perinuclear region of cytoplasm	GO:0000166 // GO:0001618 // GO:0005515 // GO:0005524 // GO:0031625 // GO:0044183 // GO:0047485 // GO:0051082	nucleotide binding // viral receptor activity // protein binding // ATP binding // ubiquitin protein ligase binding // protein binding involved in protein folding // protein N-terminus binding // unfolded protein binding	Coding	RefSeq	Homo sapiens heat shock 70kDa protein 1A (HSPA1A), mRNA.	NM_005345	---	---	3068828	3071310	+	P08107	TC6_dbb_hap3000069.hg.1	Hs.274402 // Hs.702139
TC02002256.hg.1	0.000529072	3.18539	down	4.74245	4.64908	4.88988	6.72804	6.31112	6.25665	main	chr2	2q14.2	NM_024121	transmembrane protein 185B	TMEM185B	79134	---	---	GO:0016021 // GO:0016020	integral to membrane // membrane	---	---	Coding	RefSeq	Homo sapiens transmembrane protein 185B (TMEM185B), mRNA.	NM_024121	---	---	120975047	120980984	-	Q9H7F4	TC02002256.hg.1	Hs.376722
TC11002287.hg.1	0.00364051	3.17532	up	5.55694	6.14664	6.2952	4.37839	4.04617	4.57352	main	chr11	---	ENST00000531305	ALG9 intronic transcript 1 (non-protein coding)	ALG9-IT1	---	---	---	---	---	---	---	Coding	ENSEMBL	havana:sense_intronic chromosome:GRCh37:11:111687938:111699936:-1 gene:ENSG00000254450 gene_biotype:sense_intronic transcript_biotype:sense_intronic	ENST00000531305	---	---	111687938	111699936	-	---	TC11002287.hg.1	---
TC20000241.hg.1	0.0342063	3.17458	up	10.692	11.1515	11.4686	8.54012	9.60602	10.1662	main	chr20	20q11.22	NR_030374	microRNA 644a	MIR644A	---	---	---	---	---	---	---	Coding	RefSeq	Homo sapiens microRNA 644a (MIR644A), microRNA.	NR_030374	---	---	33054130	33054223	+	---	TC20000241.hg.1	---
TC11001829.hg.1	0.00050353	3.17157	up	13.9345	13.9063	14.2064	12.0958	12.5277	12.428	main	chr11	11q12.1	NM_152716	protein associated with topoisomerase II homolog 1 (yeast)	PATL1	219988	GO:0000288 // GO:0000290 // GO:0010467 // GO:0016070 // GO:0016071 // GO:0033962 // GO:0043928	nuclear-transcribed mRNA catabolic process, deadenylation-dependent decay // deadenylation-dependent decapping of nuclear-transcribed mRNA // gene expression // RNA metabolic process // mRNA metabolic process // cytoplasmic mRNA processing body assembly // exonucleolytic nuclear-transcribed mRNA catabolic process involved in deadenylation-dependent decay	GO:0000932 // GO:0005829 // GO:0016605 // GO:0016607 // GO:0030014 // GO:0043231 // GO:0000932 // GO:0005634 // GO:0005737	cytoplasmic mRNA processing body // cytosol // PML body // nuclear speck // CCR4-NOT complex // intracellular membrane-bounded organelle // cytoplasmic mRNA processing body // nucleus // cytoplasm	GO:0003723 // GO:0005515 // GO:0008266 // GO:0034046 // GO:0003723	RNA binding // protein binding // poly(U) RNA binding // poly(G) RNA binding // RNA binding	Coding	RefSeq	Homo sapiens protein associated with topoisomerase II homolog 1 (yeast) (PATL1), mRNA.	NM_152716	---	---	59404189	59436511	-	Q86TB9	TC11001829.hg.1	Hs.591960
TC05000186.hg.1	0.000837	3.16994	down	5.88756	5.92183	5.96761	7.95609	7.41781	7.39647	main	chr5	5p13.1	NM_032587	caspase recruitment domain family, member 6	CARD6	84674	GO:0006915 // GO:0042981	apoptotic process // regulation of apoptotic process	GO:0005622	intracellular	---	---	Coding	RefSeq	Homo sapiens caspase recruitment domain family, member 6 (CARD6), mRNA.	NM_032587	---	---	40841286	40860275	+	Q9BX69	TC05000186.hg.1	Hs.200242
TC13000413.hg.1	0.00359534	3.15942	down	7.80961	8.07646	7.46876	9.64554	9.03258	9.65568	main	chr13	---	---	---	---	---	---	---	---	---	---	---	Coding	ENSEMBL	[retired] ncrna:lincRNA chromosome:GRCh37:13:113517894:113521222:1 gene:ENSG00000248470	ENST00000506034	---	---	113517894	113521222	+	---	TC13000413.hg.1	---
TC04002921.hg.1	0.000420688	3.1576	down	6.53396	6.83749	6.44577	8.39146	8.0715	8.33075	main	chr4	4q21.1	NM_018115	SDA1 domain containing 1	SDAD1	55153	GO:0000055 // GO:0015031 // GO:0030036 // GO:0042273 // GO:0006810 // GO:0042254 // GO:0042273	ribosomal large subunit export from nucleus // protein transport // actin cytoskeleton organization // ribosomal large subunit biogenesis // transport // ribosome biogenesis // ribosomal large subunit biogenesis	GO:0005634 // GO:0005730 // GO:0005634 // GO:0005730	nucleus // nucleolus // nucleus // nucleolus	GO:0003674	molecular_function	Coding	RefSeq	Homo sapiens SDA1 domain containing 1 (SDAD1), mRNA.	NM_018115	---	---	76871059	76912115	-	Q9NVU7	TC04002921.hg.1	Hs.632604
TC16000851.hg.1	3.19507e-05	3.15402	up	8.95846	9.01159	9.11235	7.35776	7.2628	7.49025	main	chr16	16p13.2	NM_014316	calcium regulated heat stable protein 1, 24kDa	CARHSP1	23589	GO:0006355 // GO:0035556 // GO:0043488	regulation of transcription, DNA-dependent // intracellular signal transduction // regulation of mRNA stability	GO:0000177 // GO:0000932 // GO:0005829 // GO:0043186 // GO:0005737	cytoplasmic exosome (RNase complex) // cytoplasmic mRNA processing body // cytosol // P granule // cytoplasm	GO:0003677 // GO:0003730 // GO:0019902 // GO:0003676 // GO:0003723	DNA binding // mRNA 3'-UTR binding // phosphatase binding // nucleic acid binding // RNA binding	Coding	RefSeq	Homo sapiens calcium regulated heat stable protein 1, 24kDa (CARHSP1), transcript variant 1, mRNA.	NM_014316	---	---	8946799	8962866	-	Q9Y2V2	TC16000851.hg.1	Hs.632184
TC12001571.hg.1	0.000309642	3.15365	up	13.2742	13.3224	13.5943	11.8979	11.5509	11.771	main	chr12	12q11-q13	NM_002205	integrin, alpha 5 (fibronectin receptor, alpha polypeptide)	ITGA5	3678	GO:0001525 // GO:0007044 // GO:0007155 // GO:0007157 // GO:0007159 // GO:0007229 // GO:0007411 // GO:0007596 // GO:0007613 // GO:0019048 // GO:0030198 // GO:0030949 // GO:0033631 // GO:0035313 // GO:0050731 // GO:0050900 // GO:2000811 // GO:0007155	angiogenesis // cell-substrate junction assembly // cell adhesion // heterophilic cell-cell adhesion // leukocyte cell-cell adhesion // integrin-mediated signaling pathway // axon guidance // blood coagulation // memory // virus-host interaction // extracellular matrix organization // positive regulation of vascular endothelial growth factor receptor signaling pathway // cell-cell adhesion mediat…	GO:0001726 // GO:0005886 // GO:0005911 // GO:0005925 // GO:0008305 // GO:0009897 // GO:0032587 // GO:0045202 // GO:0071062 // GO:0008305 // GO:0009986 // GO:0016020 // GO:0016021	ruffle // plasma membrane // cell-cell junction // focal adhesion // integrin complex // external side of plasma membrane // ruffle membrane // synapse // alphav-beta3 integrin-vitronectin complex // integrin complex // cell surface // membrane // integral to membrane	GO:0005161 // GO:0005178 // GO:0005515 // GO:0043184 // GO:0046872	platelet-derived growth factor receptor binding // integrin binding // protein binding // vascular endothelial growth factor receptor 2 binding // metal ion binding	Coding	RefSeq	Homo sapiens integrin, alpha 5 (fibronectin receptor, alpha polypeptide) (ITGA5), mRNA.	NM_002205	Integrin-mediated_cell_adhesion_KEGG	GenMAPP	54789045	54813244	-	P08648	TC12001571.hg.1	Hs.505654
TC20000240.hg.1	0.00117704	3.15356	up	6.96439	6.66638	7.35591	5.37544	5.33978	5.30052	main	chr20	---	ENST00000418598	ITCH intronic transcript 1 (non-protein coding)	ITCH-IT1	---	---	---	---	---	---	---	Coding	ENSEMBL	havana:sense_intronic chromosome:GRCh37:20:33038735:33042357:1 gene:ENSG00000231795 gene_biotype:sense_intronic transcript_biotype:sense_intronic	ENST00000418598	---	---	33038735	33042357	+	---	TC20000240.hg.1	---
TC04001027.hg.1	0.00634095	3.14727	down	4.68415	3.99072	4.62893	6.31825	5.6409	6.30694	main	chr4	---	ENST00000516498	RNA, 5S ribosomal pseudogene 153	RNA5SP153	---	---	---	---	---	---	---	Coding	ENSEMBL	ncrna:rRNA chromosome:GRCh37:4:9412904:9412979:-1 gene:ENSG00000252307 gene_biotype:rRNA transcript_biotype:rRNA	ENST00000516498	---	---	9412904	9412979	-	---	TC04001027.hg.1	---
TC17001093.hg.1	0.00269084	3.14717	up	10.1373	9.75043	10.4958	8.30059	8.71999	8.40079	main	chr17	17p13.1	NM_133491	spermidine/spermine N1-acetyltransferase family member 2	SAT2	112483	GO:0009447	putrescine catabolic process	GO:0005737	cytoplasm	GO:0004145 // GO:0008080 // GO:0016740 // GO:0016746	diamine N-acetyltransferase activity // N-acetyltransferase activity // transferase activity // transferase activity, transferring acyl groups	Coding	RefSeq	Homo sapiens spermidine/spermine N1-acetyltransferase family member 2 (SAT2), mRNA.	NM_133491	---	---	7529552	7531194	-	Q96F10	TC17001093.hg.1	Hs.10846
TC01001482.hg.1	0.00164018	3.14538	down	5.09868	5.53643	4.78366	6.79039	6.77133	6.81675	main	chr1	1q24.2	NM_001146039	golgin, RAB6-interacting	GORAB	92344	---	---	GO:0005634 // GO:0005730 // GO:0005737 // GO:0005737 // GO:0005794 // GO:0005737 // GO:0005794	nucleus // nucleolus // cytoplasm // cytoplasm // Golgi apparatus // cytoplasm // Golgi apparatus	GO:0005515	protein binding	Coding	RefSeq	Homo sapiens golgin, RAB6-interacting (GORAB), transcript variant 3, mRNA.	NM_001146039	---	---	170501263	170522974	+	Q5T7V8	TC01001482.hg.1	Hs.183702
TC10000715.hg.1	0.0194896	3.13874	down	7.37157	7.31626	6.58715	9.42338	8.22028	8.58189	main	chr10	10q24	NM_000392	ATP-binding cassette, sub-family C (CFTR/MRP), member 2	ABCC2	1244	GO:0006810 // GO:0006855 // GO:0006979 // GO:0009408 // GO:0015732 // GO:0030644 // GO:0031427 // GO:0046685 // GO:0055085 // GO:0070327 // GO:0006200 // GO:0006810 // GO:0042493 // GO:0055085	transport // drug transmembrane transport // response to oxidative stress // response to heat // prostaglandin transport // cellular chloride ion homeostasis // response to methotrexate // response to arsenic-containing substance // transmembrane transport // thyroid hormone transport // ATP catabolic process // transport // response to drug // transmembrane transport	GO:0005886 // GO:0005887 // GO:0016324 // GO:0046581 // GO:0005887 // GO:0016020 // GO:0016021 // GO:0016324	plasma membrane // integral to plasma membrane // apical plasma membrane // intercellular canaliculus // integral to plasma membrane // membrane // integral to membrane // apical plasma membrane	GO:0005515 // GO:0005524 // GO:0008514 // GO:0019904 // GO:0042626 // GO:0000166 // GO:0005215 // GO:0016887 // GO:0017111 // GO:0042626	protein binding // ATP binding // organic anion transmembrane transporter activity // protein domain specific binding // ATPase activity, coupled to transmembrane movement of substances // nucleotide binding // transporter activity // ATPase activity // nucleoside-triphosphatase activity // ATPase activity, coupled to transmembrane movement of substances	Coding	RefSeq	Homo sapiens ATP-binding cassette, sub-family C (CFTR/MRP), member 2 (ABCC2), mRNA.	NM_000392	Irinotecan_pathway_PharmGKB	GenMAPP	101542463	101611949	+	Q92887	TC10000715.hg.1	Hs.368243
TC07003291.hg.1	0.020875	3.13432	up	13.8222	13.5343	13.5292	11.1126	12.4685	12.3602	main	chr7	7q31.1	NM_001007245	interferon-related developmental regulator 1	IFRD1	3475	GO:0007275 // GO:0007518 // GO:0007527 // GO:0030154 // GO:0042692	multicellular organismal development // myoblast fate determination // adult somatic muscle development // cell differentiation // muscle cell differentiation	GO:0005634	nucleus	---	---	Coding	RefSeq	Homo sapiens interferon-related developmental regulator 1 (IFRD1), transcript variant 2, mRNA.	NM_001007245	Hypertrophy_model	GenMAPP	112063023	112117258	+	O00458	TC07003291.hg.1	Hs.7879
TC12002039.hg.1	0.00807274	3.1224	up	13.3926	13.7196	14.3266	11.8214	12.1967	12.4928	main	chr12	12q24.31	ENST00000365668	RNA, U4 small nuclear 2	RNU4-2	26834	---	---	---	---	---	---	Coding	ENSEMBL	ncrna:snRNA chromosome:GRCh37:12:120729566:120729706:-1 gene:ENSG00000202538 gene_biotype:snRNA transcript_biotype:snRNA	ENST00000365668	---	---	120729566	120729706	-	---	TC12002039.hg.1	---
TC09000737.hg.1	0.0023652	3.11899	down	11.9122	12.1611	12.0311	13.314	13.6159	14.0977	main	chr9	---	---	---	---	---	---	---	---	---	---	---	Coding	ENSEMBL	ncrna:snoRNA chromosome:GRCh37:9:133325241:133325342:1 gene:ENSG00000238298 gene_biotype:snoRNA transcript_biotype:snoRNA	ENST00000458976	---	---	133325241	133325342	+	---	TC09000737.hg.1	---
TC01001186.hg.1	0.000376463	3.11354	down	8.38747	8.63651	8.26827	10.2047	9.87325	10.13	main	chr1	1q21.3	NM_015203	regulation of nuclear pre-mRNA domain containing 2	RPRD2	23248	---	---	GO:0016591	DNA-directed RNA polymerase II, holoenzyme	---	---	Coding	RefSeq	Homo sapiens regulation of nuclear pre-mRNA domain containing 2 (RPRD2), mRNA.	NM_015203	---	---	150335567	150449042	+	Q5VT52	TC01001186.hg.1	Hs.213666
TC19001055.hg.1	0.000916829	3.1115	up	6.31154	5.98709	6.58798	4.52827	4.69738	4.74813	main	chr19	19p13.3	NR_002602	small nucleolar RNA, C/D box 37	SNORD37	26812	---	---	---	---	---	---	Coding	RefSeq	Homo sapiens small nucleolar RNA, C/D box 37 (SNORD37), small nucleolar RNA.	NR_002602	---	---	3982505	3982570	-	---	TC19001055.hg.1	---
TC15000461.hg.1	0.0369482	3.10148	up	9.34942	8.85895	9.41039	8.00334	6.57506	8.14149	main	chr15	---	---	---	---	---	---	---	---	---	---	---	Coding	UCSC Genes	---	uc021sne.1	---	---	60643425	60643450	+	---	TC15000461.hg.1	---
TC12000099.hg.1	0.00297731	3.10118	up	11.9552	11.9143	12.5265	10.7932	10.2502	10.4542	main	chr12	12p13	NM_001975	enolase 2 (gamma, neuronal)	ENO2	2026	GO:0005975 // GO:0006006 // GO:0006094 // GO:0006096 // GO:0006096 // GO:0044281	carbohydrate metabolic process // glucose metabolic process // gluconeogenesis // glycolysis // glycolysis // small molecule metabolic process	GO:0000015 // GO:0001917 // GO:0005829 // GO:0005886 // GO:0043204 // GO:0005622 // GO:0005737 // GO:0016020 // GO:0043025	phosphopyruvate hydratase complex // photoreceptor inner segment // cytosol // plasma membrane // perikaryon // intracellular // cytoplasm // membrane // neuronal cell body	GO:0000287 // GO:0004634 // GO:0004634 // GO:0016829 // GO:0046872	magnesium ion binding // phosphopyruvate hydratase activity // phosphopyruvate hydratase activity // lyase activity // metal ion binding	Coding	RefSeq	Homo sapiens enolase 2 (gamma, neuronal) (ENO2), mRNA.	NM_001975	Glycolysis_and_Gluconeogenesis	GenMAPP	7023491	7032861	+	P09104	TC12000099.hg.1	Hs.511915
TC07000090.hg.1	3.88684e-05	3.09826	down	6.22766	6.34343	6.10871	7.88835	7.76522	7.9206	main	chr7	7p21.3	NM_014660	PHD finger protein 14	PHF14	9678	---	---	---	---	GO:0008270 // GO:0046872	zinc ion binding // metal ion binding	Coding	RefSeq	Homo sapiens PHD finger protein 14 (PHF14), transcript variant 2, mRNA.	NM_014660	---	---	11013499	11209250	+	O94880	TC07000090.hg.1	Hs.655688
TC18000565.hg.1	0.00082829	3.0939	down	9.02198	9.11428	8.53542	10.5154	10.4968	10.5477	main	chr18	18q22	NM_019022	thioredoxin-related transmembrane protein 3	TMX3	54495	GO:0006662 // GO:0045454 // GO:0006457	glycerol ether metabolic process // cell redox homeostasis // protein folding	GO:0005789 // GO:0009986 // GO:0016021 // GO:0005783 // GO:0009986 // GO:0016020	endoplasmic reticulum membrane // cell surface // integral to membrane // endoplasmic reticulum // cell surface // membrane	GO:0003756 // GO:0009055 // GO:0015035 // GO:0016853	protein disulfide isomerase activity // electron carrier activity // protein disulfide oxidoreductase activity // isomerase activity	Coding	RefSeq	Homo sapiens thioredoxin-related transmembrane protein 3 (TMX3), mRNA.	NM_019022	---	---	66340925	66382362	-	Q96JJ7	TC18000565.hg.1	Hs.440534
TC16000214.hg.1	0.000694782	3.09297	down	8.27033	8.38015	7.85943	9.72739	9.73645	9.93305	main	chr16	16p12.3	NM_001105248	transmembrane channel-like 5	TMC5	79838	GO:0006811 // GO:0006810	ion transport // transport	GO:0016021 // GO:0016020	integral to membrane // membrane	---	---	Coding	RefSeq	Homo sapiens transmembrane channel-like 5 (TMC5), transcript variant 1, mRNA.	NM_001105248	---	---	19421861	19510435	+	Q6UXY8	TC16000214.hg.1	Hs.115838
TC21000263.hg.1	0.00880997	3.08982	up	6.19186	6.00794	6.91148	4.34244	4.92638	4.9599	main	chr21	---	---	---	---	---	---	---	---	---	---	---	Coding	ENSEMBL	ncrna:snRNA chromosome:GRCh37:21:47945531:47945635:1 gene:ENSG00000202239 gene_biotype:snRNA transcript_biotype:snRNA	ENST00000365369	---	---	47945531	47945635	+	---	TC21000263.hg.1	---
TC13000330.hg.1	0.000353212	3.08942	down	8.04045	7.95791	7.70769	9.32267	9.6548	9.6106	main	chr13	13q32.1	NM_180989	G protein-coupled receptor 180	GPR180	160897	GO:0007186 // GO:0019236	G-protein coupled receptor signaling pathway // response to pheromone	GO:0016021 // GO:0016020	integral to membrane // membrane	---	---	Coding	RefSeq	Homo sapiens G protein-coupled receptor 180 (GPR180), mRNA.	NM_180989	---	---	95254104	95286899	+	Q86V85	TC13000330.hg.1	Hs.439363
TC06002338.hg.1	0.00815397	3.08901	up	9.44093	8.75998	8.86669	6.88247	7.60798	7.69572	main	chr6	---	---	---	---	---	---	---	---	---	---	---	Coding	UCSC Genes	---	uc003qxf.3	---	---	170149608	170151679	-	---	TC06002338.hg.1	---
TC16000445.hg.1	0.000595848	3.08816	down	7.8979	8.36359	8.10078	9.921	9.59196	9.72955	main	chr16	16q12.2	NM_025134	chromodomain helicase DNA binding protein 9	CHD9	80205	GO:0006351 // GO:0006355 // GO:0016568 // GO:0044255 // GO:0044281	transcription, DNA-dependent // regulation of transcription, DNA-dependent // chromatin modification // cellular lipid metabolic process // small molecule metabolic process	GO:0005654 // GO:0005737 // GO:0005634	nucleoplasm // cytoplasm // nucleus	GO:0003677 // GO:0004386 // GO:0005515 // GO:0005524 // GO:0000166 // GO:0003676 // GO:0016787 // GO:0016817	DNA binding // helicase activity // protein binding // ATP binding // nucleotide binding // nucleic acid binding // hydrolase activity // hydrolase activity, acting on acid anhydrides	Coding	RefSeq	Homo sapiens chromodomain helicase DNA binding protein 9 (CHD9), mRNA.	NM_025134	---	---	53088945	53361414	+	Q3L8U1	TC16000445.hg.1	Hs.59159 // Hs.622347
TC15000580.hg.1	0.0018909	3.08655	up	12.2998	12.0222	12.2993	10.1766	10.8191	10.7476	main	chr15	15q22.1	NM_032857	lactamase, beta	LACTB	114294	---	---	GO:0005737 // GO:0005739 // GO:0005739	cytoplasm // mitochondrion // mitochondrion	GO:0016787	hydrolase activity	Coding	RefSeq	Homo sapiens lactamase, beta (LACTB), nuclear gene encoding mitochondrial protein, transcript variant 1, mRNA.	NM_032857	---	---	63413999	63434260	+	P83111	TC15000580.hg.1	Hs.410388
TC07001129.hg.1	0.0131835	3.08629	up	6.74251	5.80696	6.68288	4.54684	5.25423	4.55365	main	chr7	---	---	---	---	---	---	---	---	---	---	---	Coding	ENSEMBL	ncrna:misc_RNA chromosome:GRCh37:7:6252269:6252371:-1 gene:ENSG00000202273 gene_biotype:misc_RNA transcript_biotype:misc_RNA	ENST00000365403	---	---	6252269	6252371	-	---	TC07001129.hg.1	---
TC03000601.hg.1	0.0126186	3.08295	up	15.0756	14.3898	14.6927	13.7192	12.6514	12.9147	main	chr3	---	---	---	---	---	---	---	---	---	---	---	Coding	UCSC Genes	---	uc021xcv.1	---	---	116746375	116746400	+	---	TC03000601.hg.1	---
TC07001900.hg.1	0.0126186	3.08295	up	15.0756	14.3898	14.6927	13.7192	12.6514	12.9147	main	chr7	---	---	---	---	---	---	---	---	---	---	---	Coding	UCSC Genes	---	uc022aml.1	---	---	138087839	138087864	-	---	TC07001900.hg.1	---
TC14000567.hg.1	0.0126186	3.08295	up	15.0756	14.3898	14.6927	13.7192	12.6514	12.9147	main	chr14	---	---	---	---	---	---	---	---	---	---	---	Coding	UCSC Genes	---	uc021ryn.1	---	---	92493740	92493765	+	---	TC14000567.hg.1	---
TC20000115.hg.1	0.0126186	3.08295	up	15.0756	14.3898	14.6927	13.7192	12.6514	12.9147	main	chr20	---	---	---	---	---	---	---	---	---	---	---	Coding	UCSC Genes	---	uc021waz.1	---	---	17993521	17993546	+	---	TC20000115.hg.1	---
TC11001468.hg.1	0.00241449	3.07848	down	7.09753	7.3824	6.61277	8.57227	8.57803	8.80905	main	chr11	11p15.1	NM_001040697	UEV and lactate/malate dehyrogenase domains	UEVLD	55293	GO:0006464 // GO:0015031 // GO:0044262 // GO:0005975 // GO:0055114	cellular protein modification process // protein transport // cellular carbohydrate metabolic process // carbohydrate metabolic process // oxidation-reduction process	---	---	GO:0016616 // GO:0003824 // GO:0016491	oxidoreductase activity, acting on the CH-OH group of donors, NAD or NADP as acceptor // catalytic activity // oxidoreductase activity	Coding	RefSeq	Homo sapiens UEV and lactate/malate dehyrogenase domains (UEVLD), transcript variant 1, mRNA.	NM_001040697	---	---	18552748	18610293	-	Q8IX04	TC11001468.hg.1	Hs.407991
TC15000307.hg.1	0.00165764	3.07514	up	8.97579	9.34253	9.22601	7.3003	7.92041	7.46167	main	chr15	---	---	---	---	---	---	---	---	---	---	---	Coding	ENSEMBL	havana:sense_intronic chromosome:GRCh37:15:41635278:41636423:1 gene:ENSG00000259396 gene_biotype:sense_intronic transcript_biotype:sense_intronic	ENST00000559959	---	---	41635278	41636423	+	---	TC15000307.hg.1	Hs.665736
TC05001274.hg.1	0.00493802	3.07478	down	7.60625	7.79995	7.71284	9.86799	8.91255	9.19995	main	chr5	5p13.2	NM_023073	chromosome 5 open reading frame 42	C5orf42	65250	---	---	GO:0016021 // GO:0016020	integral to membrane // membrane	---	---	Coding	RefSeq	Homo sapiens chromosome 5 open reading frame 42 (C5orf42), mRNA.	NM_023073	---	---	37106330	37249530	-	Q9H799	TC05001274.hg.1	Hs.586199
TC20000114.hg.1	1.17832e-05	3.06385	down	7.72342	7.6928	7.70861	9.29509	9.23702	9.43877	main	chr20	20p11.23	NM_052865	mitochondrial genome maintenance exonuclease 1	MGME1	92667	GO:0000002 // GO:0043504 // GO:0006281 // GO:0006974 // GO:0090305	mitochondrial genome maintenance // mitochondrial DNA repair // DNA repair // response to DNA damage stimulus // nucleic acid phosphodiester bond hydrolysis	GO:0005739 // GO:0005739	mitochondrion // mitochondrion	GO:0008297 // GO:0004518 // GO:0004527 // GO:0016787	single-stranded DNA specific exodeoxyribonuclease activity // nuclease activity // exonuclease activity // hydrolase activity	Coding	RefSeq	Homo sapiens mitochondrial genome maintenance exonuclease 1 (MGME1), nuclear gene encoding mitochondrial protein, mRNA.	NM_052865	---	---	17949556	17971765	+	Q9BQP7	TC20000114.hg.1	Hs.320823
TC20000561.hg.1	0.00104685	3.06372	up	9.97218	9.85511	10.2231	8.58818	8.09217	8.52417	main	chr20	20p13	NR_003684	small nucleolar RNA, C/D box 119	SNORD119	100113378	---	---	---	---	---	---	Coding	RefSeq	Homo sapiens small nucleolar RNA, C/D box 119 (SNORD119), small nucleolar RNA.	NR_003684	---	---	2443598	2443693	-	---	TC20000561.hg.1	---
TC01003860.hg.1	0.00934954	3.06365	down	9.25166	9.96772	10.0447	11.7712	10.9615	11.3772	main	chr1	---	---	---	---	---	---	---	---	---	---	---	Coding	UCSC Genes	---	uc021pjj.1	---	---	222648681	222648717	-	---	TC01003860.hg.1	---
TC16000967.hg.1	7.59574e-05	3.05705	down	6.68584	6.68596	6.44145	8.19066	8.14202	8.31699	main	chr16	16p12.2	NM_024675	partner and localizer of BRCA2	PALB2	79728	GO:0000724 // GO:0001756 // GO:0001833 // GO:0006281 // GO:0007498 // GO:0009887 // GO:0036342 // GO:0043066 // GO:0006281 // GO:0006310 // GO:0006974	double-strand break repair via homologous recombination // somitogenesis // inner cell mass cell proliferation // DNA repair // mesoderm development // organ morphogenesis // post-anal tail morphogenesis // negative regulation of apoptotic process // DNA repair // DNA recombination // response to DNA damage stimulus	GO:0005654 // GO:0005634	nucleoplasm // nucleus	GO:0003677 // GO:0005515 // GO:0003677	DNA binding // protein binding // DNA binding	Coding	RefSeq	Homo sapiens partner and localizer of BRCA2 (PALB2), mRNA.	NM_024675	---	---	23614483	23652678	-	Q86YC2	TC16000967.hg.1	Hs.444664
TC09000982.hg.1	5.52433e-05	3.04689	down	6.96754	7.09539	6.81999	8.5484	8.51143	8.6451	main	chr9	9p21.2	NM_001167575	caspase activity and apoptosis inhibitor 1	CAAP1	79886	GO:0006915	apoptotic process	---	---	---	---	Coding	RefSeq	Homo sapiens caspase activity and apoptosis inhibitor 1 (CAAP1), transcript variant 2, mRNA.	NM_001167575	---	---	26840683	26892826	-	Q9H8G2	TC09000982.hg.1	Hs.178357
TC14002325.hg.1	0.000856873	3.04263	down	5.37631	5.47093	4.91646	6.89915	6.7561	6.92441	main	chr14	14q23.1	NM_144581	L-3-hydroxyproline dehydratase (trans-)	L3HYPDH	112849	GO:0008152 // GO:0008152	metabolic process // metabolic process	---	---	GO:0016836 // GO:0018112 // GO:0050346 // GO:0016829 // GO:0016836 // GO:0018112	hydro-lyase activity // proline racemase activity // trans-L-3-hydroxyproline dehydratase activity // lyase activity // hydro-lyase activity // proline racemase activity	Coding	RefSeq	Homo sapiens L-3-hydroxyproline dehydratase (trans-) (L3HYPDH), mRNA.	NM_144581	---	---	59939335	59951148	-	Q96EM0	TC14002325.hg.1	Hs.729061
TC03000341.hg.1	0.000260819	3.04054	up	8.67368	8.56398	8.82755	7.0301	6.93123	7.29089	main	chr3	---	---	---	---	---	---	---	---	---	---	---	Coding	ENSEMBL	ncrna:snoRNA chromosome:GRCh37:3:52725394:52725469:1 gene:ENSG00000222345 gene_biotype:snoRNA transcript_biotype:snoRNA	ENST00000410413	---	---	52725394	52725469	+	---	TC03000341.hg.1	---
TC10000091.hg.1	0.000346729	3.0403	up	6.91394	6.76456	6.99146	5.51802	5.25001	5.08929	main	chr10	---	---	---	---	---	---	---	---	---	---	---	Coding	ENSEMBL	ncrna:snoRNA chromosome:GRCh37:10:12187662:12187765:1 gene:ENSG00000238900 gene_biotype:snoRNA transcript_biotype:snoRNA	ENST00000458754	---	---	12187662	12187765	+	---	TC10000091.hg.1	---
TC06000183.hg.1	0.0212555	3.03668	up	6.77747	5.5856	5.53523	4.05323	4.57452	4.46306	main	chr6	---	---	---	---	---	---	---	---	---	---	---	Coding	UCSC Genes	---	uc021yne.1	---	---	26328368	26328440	+	---	TC06000183.hg.1	---
TC06000193.hg.1	0.0212555	3.03668	up	6.77747	5.5856	5.53523	4.05323	4.57452	4.46306	main	chr6	---	---	---	---	---	---	---	---	---	---	---	Coding	UCSC Genes	---	uc021ynl.1	---	---	26537726	26537798	+	---	TC06000193.hg.1	---
TC05000498.hg.1	6.89757e-05	3.03169	down	6.3936	6.56968	6.36046	8.16021	7.92625	8.03763	main	chr5	5q21.1	NM_015216	diphosphoinositol pentakisphosphate kinase 2	PPIP5K2	23262	GO:0006020 // GO:0043647 // GO:0044281 // GO:0016310	inositol metabolic process // inositol phosphate metabolic process // small molecule metabolic process // phosphorylation	GO:0005829 // GO:0005829 // GO:0005737 // GO:0005829	cytosol // cytosol // cytoplasm // cytosol	GO:0000827 // GO:0000832 // GO:0003993 // GO:0005524 // GO:0016301 // GO:0033857 // GO:0052723 // GO:0052724 // GO:0000166 // GO:0000832 // GO:0016740 // GO:0033857	inositol-1,3,4,5,6-pentakisphosphate kinase activity // inositol hexakisphosphate 5-kinase activity // acid phosphatase activity // ATP binding // kinase activity // diphosphoinositol-pentakisphosphate kinase activity // inositol hexakisphosphate 1-kinase activity // inositol hexakisphosphate 3-kinase activity // nucleotide binding // inositol hexakisphosphate 5-kinase activity // transferase act…	Coding	RefSeq	Homo sapiens diphosphoinositol pentakisphosphate kinase 2 (PPIP5K2), transcript variant 2, mRNA.	NM_015216	---	---	102455853	102538937	+	O43314	TC05000498.hg.1	Hs.212046
TC01001213.hg.1	0.00545247	3.03029	up	8.51449	8.35585	8.90532	6.65007	6.86511	7.4621	main	chr1	1q21.3	NR_030280	microRNA 554	MIR554	---	---	---	---	---	---	---	Coding	RefSeq	Homo sapiens microRNA 554 (MIR554), microRNA.	NR_030280	---	---	151518272	151518367	+	---	TC01001213.hg.1	---
TC05001752.hg.1	0.00857524	3.02893	down	11.2368	11.6132	10.8067	13.2884	12.5346	12.6302	main	chr5	5q23-q31	NM_001999	fibrillin 2	FBN2	2201	GO:0009653 // GO:0030198 // GO:0030326 // GO:0030501 // GO:0035583 // GO:0045669 // GO:0060346 // GO:0030501 // GO:0035108 // GO:0035583 // GO:0045669 // GO:0060346	anatomical structure morphogenesis // extracellular matrix organization // embryonic limb morphogenesis // positive regulation of bone mineralization // sequestering of TGFbeta in extracellular matrix // positive regulation of osteoblast differentiation // bone trabecula formation // positive regulation of bone mineralization // limb morphogenesis // sequestering of TGFbeta in extracellular matri…	GO:0001527 // GO:0005576 // GO:0005578 // GO:0005576 // GO:0005578	microfibril // extracellular region // proteinaceous extracellular matrix // extracellular region // proteinaceous extracellular matrix	GO:0005201 // GO:0005509 // GO:0005201	extracellular matrix structural constituent // calcium ion binding // extracellular matrix structural constituent	Coding	RefSeq	Homo sapiens fibrillin 2 (FBN2), mRNA.	NM_001999	---	---	127593601	127994878	-	P35556	TC05001752.hg.1	Hs.519294
TC02001189.hg.1	0.000653216	3.02875	up	8.3557	8.39904	8.83133	6.79507	7.00581	6.98902	main	chr2	2q33.1	NR_003058	small nucleolar RNA, C/D box 70	SNORD70	692110	---	---	---	---	---	---	Coding	RefSeq	Homo sapiens small nucleolar RNA, C/D box 70 (SNORD70), small nucleolar RNA.	NR_003058	---	---	203141154	203141241	+	---	TC02001189.hg.1	---
TC0X000070.hg.1	0.0127561	3.02645	up	9.38866	9.61126	9.71698	7.2698	8.20252	8.45171	main	chrX	---	---	---	---	---	---	---	---	---	---	---	Coding	UCSC Genes	---	uc004cxd.3	---	---	15719057	15721483	+	---	TC0X000070.hg.1	---
TC16000473.hg.1	0.00652803	3.02466	up	7.29165	7.19553	8.10677	5.82313	5.83798	6.14252	main	chr16	16q13	NM_005949	metallothionein 1F	MT1F	4494	GO:0045926 // GO:0071276 // GO:0071294	negative regulation of growth // cellular response to cadmium ion // cellular response to zinc ion	GO:0005634 // GO:0005737 // GO:0048471	nucleus // cytoplasm // perinuclear region of cytoplasm	GO:0005507 // GO:0008270 // GO:0008270 // GO:0046870 // GO:0046872	copper ion binding // zinc ion binding // zinc ion binding // cadmium ion binding // metal ion binding	Coding	RefSeq	Homo sapiens metallothionein 1F (MT1F), mRNA.	NM_005949	---	---	56691855	56693215	+	P04733	TC16000473.hg.1	Hs.513626
TC08001671.hg.1	3.51589e-05	3.02278	up	9.22396	9.17311	9.30522	7.75088	7.51344	7.65034	main	chr8	---	---	---	---	---	---	---	---	---	---	---	Coding	ENSEMBL	ncrna:snRNA chromosome:GRCh37:8:136754586:136754738:-1 gene:ENSG00000199652 gene_biotype:snRNA transcript_biotype:snRNA	ENST00000362782	---	---	136754586	136754738	-	---	TC08001671.hg.1	---
TC12000159.hg.1	0.0215119	3.02153	up	11.146	10.4127	10.7527	8.42154	9.46169	9.64232	main	chr12	12p13.2	NM_031412	GABA(A) receptor-associated protein like 1	GABARAPL1	23710	GO:0006914	autophagy	GO:0005622 // GO:0005776 // GO:0005783 // GO:0005794 // GO:0005874 // GO:0030659 // GO:0032590 // GO:0032839 // GO:0044297 // GO:0005737 // GO:0005776 // GO:0005856 // GO:0016020 // GO:0031410	intracellular // autophagic vacuole // endoplasmic reticulum // Golgi apparatus // microtubule // cytoplasmic vesicle membrane // dendrite membrane // dendrite cytoplasm // cell body // cytoplasm // autophagic vacuole // cytoskeleton // membrane // cytoplasmic vesicle	GO:0005515 // GO:0048487 // GO:0050811	protein binding // beta-tubulin binding // GABA receptor binding	Coding	RefSeq	Homo sapiens GABA(A) receptor-associated protein like 1 (GABARAPL1), mRNA.	NM_031412	---	---	10365404	10375727	+	Q9H0R8	TC12000159.hg.1	Hs.524250
TC07001801.hg.1	0.00035042	3.01959	up	10.517	10.4579	10.519	9.15457	8.67156	8.88468	main	chr7	---	---	---	---	---	---	---	---	---	---	---	Coding	ENSEMBL	ncrna:snRNA chromosome:GRCh37:7:119646030:119646155:-1 gene:ENSG00000194647 gene_biotype:snRNA transcript_biotype:snRNA	ENST00000350695	---	---	119646030	119646155	-	---	TC07001801.hg.1	---
TC08000994.hg.1	0.000405435	3.01792	down	6.04102	5.91952	5.69324	7.52481	7.27706	7.63258	main	chr8	---	---	---	---	---	---	---	---	---	---	---	Coding	UCSC Genes	---	uc003wvp.1	---	---	12282231	12282893	-	---	TC08000994.hg.1	---
TC02001606.hg.1	0.000162987	3.01605	up	6.86354	6.76381	6.56643	5.2648	5.15003	5.00097	main	chr2	---	---	---	---	---	---	---	---	---	---	---	Coding	ENSEMBL	ncrna:snoRNA chromosome:GRCh37:2:18221872:18221999:-1 gene:ENSG00000212455 gene_biotype:snoRNA transcript_biotype:snoRNA	ENST00000391153	---	---	18221872	18221999	-	---	TC02001606.hg.1	---
TC09000573.hg.1	0.0012661	3.00985	down	7.38826	7.60411	7.02327	9.12423	8.80369	8.85679	main	chr9	9q31-q33	NM_001244926	PRP4 pre-mRNA processing factor 4 homolog (yeast)	PRPF4	9128	GO:0000375 // GO:0000398 // GO:0000398 // GO:0006396 // GO:0008380 // GO:0008380 // GO:0010467 // GO:0006397 // GO:0008380	RNA splicing, via transesterification reactions // mRNA splicing, via spliceosome // mRNA splicing, via spliceosome // RNA processing // RNA splicing // RNA splicing // gene expression // mRNA processing // RNA splicing	GO:0005634 // GO:0005654 // GO:0005681 // GO:0005681 // GO:0005730 // GO:0015030 // GO:0016607 // GO:0071001 // GO:0005634 // GO:0005634 // GO:0005681	nucleus // nucleoplasm // spliceosomal complex // spliceosomal complex // nucleolus // Cajal body // nuclear speck // U4/U6 snRNP // nucleus // nucleus // spliceosomal complex	GO:0005515	protein binding	Coding	RefSeq	Homo sapiens PRP4 pre-mRNA processing factor 4 homolog (yeast) (PRPF4), transcript variant 2, mRNA.	NM_001244926	mRNA_processing_Reactome	GenMAPP	116037623	116055466	+	O43172	TC09000573.hg.1	Hs.744014
TC01001436.hg.1	0.000962489	3.00806	down	5.86752	5.2535	5.61336	7.24474	7.10784	7.1483	main	chr1	---	---	---	---	---	---	---	---	---	---	---	Coding	ENSEMBL	ncrna:snRNA chromosome:GRCh37:1:164608802:164608908:1 gene:ENSG00000207082 gene_biotype:snRNA transcript_biotype:snRNA	ENST00000384354	---	---	164608802	164608908	+	---	TC01001436.hg.1	---
TC02000514.hg.1	0.000249589	3.00518	up	8.1341	7.82934	8.21342	6.54154	6.50744	6.36552	main	chr2	2p11.2	NM_016494	ring finger protein 181	RNF181	51255	GO:0016567	protein ubiquitination	---	---	GO:0008270 // GO:0016874 // GO:0046872	zinc ion binding // ligase activity // metal ion binding	Coding	RefSeq	Homo sapiens ring finger protein 181 (RNF181), mRNA.	NM_016494	---	---	85822837	85824831	+	Q9P0P0	TC02000514.hg.1	Hs.356187
TC13000111.hg.1	0.00121517	3.00043	down	5.52419	5.77464	5.49695	7.52438	6.967	7.05991	main	chr13	13q12.3	NM_000059	breast cancer 2, early onset	BRCA2	675	GO:0000724 // GO:0000724 // GO:0000910 // GO:0001556 // GO:0001833 // GO:0006281 // GO:0006289 // GO:0006302 // GO:0006302 // GO:0006978 // GO:0007141 // GO:0007283 // GO:0007420 // GO:0007569 // GO:0008585 // GO:0010165 // GO:0010225 // GO:0010332 // GO:0030097 // GO:0032465 // GO:0033600 // GO:0042771 // GO:0043966 // GO:0043967 // GO:0045893 // GO:0045931 // GO:0048478 // GO:0051298 // GO:0000…	double-strand break repair via homologous recombination // double-strand break repair via homologous recombination // cytokinesis // oocyte maturation // inner cell mass cell proliferation // DNA repair // nucleotide-excision repair // double-strand break repair // double-strand break repair // DNA damage response, signal transduction by p53 class mediator resulting in transcription of p21 class …	GO:0005634 // GO:0005654 // GO:0005730 // GO:0005737 // GO:0005813 // GO:0030141 // GO:0033593 // GO:0043234 // GO:0005634 // GO:0005737	nucleus // nucleoplasm // nucleolus // cytoplasm // centrosome // secretory granule // BRCA2-MAGE-D1 complex // protein complex // nucleus // cytoplasm	GO:0002020 // GO:0003697 // GO:0004402 // GO:0005515 // GO:0010484 // GO:0010485 // GO:0043015 // GO:0003697 // GO:0003677	protease binding // single-stranded DNA binding // histone acetyltransferase activity // protein binding // H3 histone acetyltransferase activity // H4 histone acetyltransferase activity // gamma-tubulin binding // single-stranded DNA binding // DNA binding	Coding	RefSeq	Homo sapiens breast cancer 2, early onset (BRCA2), mRNA.	NM_000059	---	---	32889611	32973809	+	A1YBP1	TC13000111.hg.1	Hs.34012
TC05001248.hg.1	0.00184168	2.99544	down	6.21625	6.8859	6.58314	7.97501	8.15319	8.3054	main	chr5	--- // ---	OTTHUMT00000368661 // OTTHUMT00000368661	NULL // NULL	OTTHUMG00000162376 // RP11-1250I15.1	---//---	---	---	---	---	---	---	Coding	Havana transcript	cdna:all chromosome:VEGA52:5:34124267:34124490:-1 Gene:OTTHUMG00000162376	OTTHUMT00000368661	---	---	34124267	34124490	-	---	TC05001248.hg.1	---
TC09001325.hg.1	0.000260073	2.98822	down	6.60919	6.41693	6.33038	7.99721	8.21922	7.87793	main	chr9	9q22	NM_005384	nuclear factor, interleukin 3 regulated	NFIL3	4783	GO:0000122 // GO:0006366 // GO:0006955 // GO:0007623 // GO:0010628 // GO:0006351 // GO:0006355 // GO:0048511 // GO:0071353	negative regulation of transcription from RNA polymerase II promoter // transcription from RNA polymerase II promoter // immune response // circadian rhythm // positive regulation of gene expression // transcription, DNA-dependent // regulation of transcription, DNA-dependent // rhythmic process // cellular response to interleukin-4	GO:0005634 // GO:0005634 // GO:0005634	nucleus // nucleus // nucleus	GO:0000977 // GO:0000979 // GO:0001078 // GO:0003677 // GO:0003700 // GO:0003714 // GO:0003677 // GO:0003700 // GO:0043565	RNA polymerase II regulatory region sequence-specific DNA binding // RNA polymerase II core promoter sequence-specific DNA binding // RNA polymerase II core promoter proximal region sequence-specific DNA binding transcription factor activity involved in negative regulation of transcription // DNA binding // sequence-specific DNA binding transcription factor activity // transcription corepressor a…	Coding	RefSeq	Homo sapiens nuclear factor, interleukin 3 regulated (NFIL3), mRNA.	NM_005384	---	---	94171327	94186144	-	Q16649	TC09001325.hg.1	Hs.79334
TC14002324.hg.1	0.000166794	2.9829	down	4.31746	4.46415	4.34891	5.94075	5.77573	6.14417	main	chr14	14q23.1	NM_022571	G protein-coupled receptor 135	GPR135	64582	GO:0007165 // GO:0007186 // GO:0008150	signal transduction // G-protein coupled receptor signaling pathway // biological_process	GO:0005886 // GO:0016021 // GO:0016020 // GO:0016020	plasma membrane // integral to membrane // membrane // membrane	GO:0004930 // GO:0004871 // GO:0004992	G-protein coupled receptor activity // signal transducer activity // platelet activating factor receptor activity	Coding	RefSeq	Homo sapiens G protein-coupled receptor 135 (GPR135), mRNA.	NM_022571	GPCRDB_Other	GenMAPP	59895740	59932059	-	Q8IZ08	TC14002324.hg.1	Hs.647573
TC16000620.hg.1	0.00045739	2.97894	up	11.4923	11.1885	11.6065	9.69515	9.96899	9.89875	main	chr16	16q22.1	NM_007285	GABA(A) receptor-associated protein-like 2	GABARAPL2	11345	GO:0006891 // GO:0006914 // GO:0015031 // GO:0032781 // GO:1901799 // GO:0006810 // GO:0006914	intra-Golgi vesicle-mediated transport // autophagy // protein transport // positive regulation of ATPase activity // negative regulation of proteasomal protein catabolic process // transport // autophagy	GO:0000139 // GO:0000139 // GO:0000421 // GO:0005622 // GO:0005737 // GO:0005776 // GO:0005794 // GO:0005829 // GO:0031410 // GO:0000139 // GO:0005776 // GO:0005794	Golgi membrane // Golgi membrane // autophagic vacuole membrane // intracellular // cytoplasm // autophagic vacuole // Golgi apparatus // cytosol // cytoplasmic vesicle // Golgi membrane // autophagic vacuole // Golgi apparatus	GO:0000149 // GO:0005515 // GO:0008017 // GO:0048487 // GO:0050811 // GO:0050811 // GO:0051117	SNARE binding // protein binding // microtubule binding // beta-tubulin binding // GABA receptor binding // GABA receptor binding // ATPase binding	Coding	RefSeq	Homo sapiens GABA(A) receptor-associated protein-like 2 (GABARAPL2), mRNA.	NM_007285	---	---	75600249	75611779	+	P60520	TC16000620.hg.1	Hs.461379
TC05000721.hg.1	0.00412486	2.97777	down	3.51749	4.18606	4.38433	5.67971	5.51226	5.61861	main	chr5	5q31	NM_001007189	IgA-inducing protein homolog (Bos taurus)	IGIP	492311	---	---	GO:0005576	extracellular region	---	---	Coding	RefSeq	Homo sapiens IgA-inducing protein homolog (Bos taurus) (IGIP), mRNA.	NM_001007189	---	---	139505520	139508977	+	A6NJ69	TC05000721.hg.1	Hs.696360
TC14000309.hg.1	0.000973069	2.97492	up	10.2786	10.2701	10.6319	8.55226	8.90991	8.99992	main	chr14	14q22.1	NM_002806	proteasome (prosome, macropain) 26S subunit, ATPase, 6	PSMC6	5706	GO:0000082 // GO:0000209 // GO:0000278 // GO:0002474 // GO:0002479 // GO:0006200 // GO:0006511 // GO:0006521 // GO:0006915 // GO:0006977 // GO:0010467 // GO:0016032 // GO:0016070 // GO:0016071 // GO:0031145 // GO:0034641 // GO:0042590 // GO:0042981 // GO:0044281 // GO:0051436 // GO:0051437 // GO:0051439 // GO:0030163 // GO:0043066 // GO:0006508	G1/S transition of mitotic cell cycle // protein polyubiquitination // mitotic cell cycle // antigen processing and presentation of peptide antigen via MHC class I // antigen processing and presentation of exogenous peptide antigen via MHC class I, TAP-dependent // ATP catabolic process // ubiquitin-dependent protein catabolic process // regulation of cellular amino acid metabolic process // apop…	GO:0000502 // GO:0005634 // GO:0005654 // GO:0005730 // GO:0005737 // GO:0005829 // GO:0005886 // GO:0022624 // GO:0000502 // GO:0005634 // GO:0005737 // GO:0022624	proteasome complex // nucleus // nucleoplasm // nucleolus // cytoplasm // cytosol // plasma membrane // proteasome accessory complex // proteasome complex // nucleus // cytoplasm // proteasome accessory complex	GO:0005515 // GO:0005524 // GO:0016887 // GO:0030674 // GO:0000166 // GO:0016787 // GO:0017111 // GO:0008233	protein binding // ATP binding // ATPase activity // protein binding, bridging // nucleotide binding // hydrolase activity // nucleoside-triphosphatase activity // peptidase activity	Coding	RefSeq	Homo sapiens proteasome (prosome, macropain) 26S subunit, ATPase, 6 (PSMC6), mRNA.	NM_002806	---	---	53173890	53195305	+	P62333	TC14000309.hg.1	Hs.156171
TC03000853.hg.1	0.00031975	2.97434	up	11.4879	11.2646	11.5056	9.65693	9.83966	10.0438	main	chr3	3q25.31	NM_001184717	TCDD-inducible poly(ADP-ribose) polymerase	TIPARP	25976	GO:0001570 // GO:0001822 // GO:0006471 // GO:0006807 // GO:0008209 // GO:0008210 // GO:0008585 // GO:0009791 // GO:0030097 // GO:0044236 // GO:0048008 // GO:0048705 // GO:0048745 // GO:0060021 // GO:0060325	vasculogenesis // kidney development // protein ADP-ribosylation // nitrogen compound metabolic process // androgen metabolic process // estrogen metabolic process // female gonad development // post-embryonic development // hemopoiesis // multicellular organismal metabolic process // platelet-derived growth factor receptor signaling pathway // skeletal system morphogenesis // smooth muscle tissu…	GO:0005634	nucleus	GO:0003676 // GO:0003950 // GO:0008270 // GO:0016740 // GO:0016757 // GO:0046872	nucleic acid binding // NAD+ ADP-ribosyltransferase activity // zinc ion binding // transferase activity // transferase activity, transferring glycosyl groups // metal ion binding	Coding	RefSeq	Homo sapiens TCDD-inducible poly(ADP-ribose) polymerase (TIPARP), transcript variant 1, mRNA.	NM_001184717	---	---	156391024	156424559	+	Q7Z3E1	TC03000853.hg.1	Hs.744050
TC01001791.hg.1	0.00129673	2.96822	down	9.7915	10.3156	9.84416	11.754	11.4255	11.4805	main	chr1	1q41	NM_016343	centromere protein F, 350/400kDa	CENPF	1063	GO:0000085 // GO:0000087 // GO:0000087 // GO:0000278 // GO:0000278 // GO:0006260 // GO:0007059 // GO:0007059 // GO:0007067 // GO:0007094 // GO:0007517 // GO:0008283 // GO:0010389 // GO:0015031 // GO:0015031 // GO:0016202 // GO:0030154 // GO:0042493 // GO:0045892 // GO:0051301 // GO:0051310 // GO:0051382 // GO:0007049 // GO:0007275 // GO:0016202	G2 phase of mitotic cell cycle // M phase of mitotic cell cycle // M phase of mitotic cell cycle // mitotic cell cycle // mitotic cell cycle // DNA replication // chromosome segregation // chromosome segregation // mitosis // mitotic spindle assembly checkpoint // muscle organ development // cell proliferation // regulation of G2/M transition of mitotic cell cycle // protein transport // protein …	GO:0000775 // GO:0000776 // GO:0000785 // GO:0000922 // GO:0000940 // GO:0000940 // GO:0005634 // GO:0005635 // GO:0005737 // GO:0005819 // GO:0005829 // GO:0016363 // GO:0030496 // GO:0045120 // GO:0048471 // GO:0000775 // GO:0000776 // GO:0000777 // GO:0005634 // GO:0005694 // GO:0005737 // GO:0005819 // GO:0005856 // GO:0016363	chromosome, centromeric region // kinetochore // chromatin // spindle pole // condensed chromosome outer kinetochore // condensed chromosome outer kinetochore // nucleus // nuclear envelope // cytoplasm // spindle // cytosol // nuclear matrix // midbody // pronucleus // perinuclear region of cytoplasm // chromosome, centromeric region // kinetochore // condensed chromosome kinetochore // nucleus …	GO:0003682 // GO:0005515 // GO:0008022 // GO:0008134 // GO:0042803 // GO:0045502 // GO:0008134 // GO:0042803 // GO:0045502	chromatin binding // protein binding // protein C-terminus binding // transcription factor binding // protein homodimerization activity // dynein binding // transcription factor binding // protein homodimerization activity // dynein binding	Coding	RefSeq	Homo sapiens centromere protein F, 350/400kDa (CENPF), mRNA.	NM_016343	---	---	214776532	214837931	+	P49454	TC01001791.hg.1	Hs.497741
TC07001926.hg.1	0.00117798	2.96814	down	6.07995	6.55171	6.65278	7.85577	8.06477	8.07259	main	chr7	---	---	---	---	---	---	---	---	---	---	---	Coding	UCSC Genes	---	uc003vwb.1	---	---	140419138	140421887	-	---	TC07001926.hg.1	---
TC07000971.hg.1	0.00112274	2.96494	up	7.95291	7.77169	8.07914	6.63718	6.06727	6.39527	main	chr7	7q36	ENST00000516501	RNA, Ro-associated Y5	RNY5	6090	---	---	---	---	---	---	Coding	ENSEMBL	ncrna:misc_RNA chromosome:GRCh37:7:148638580:148638658:1 gene:ENSG00000252310 gene_biotype:misc_RNA transcript_biotype:misc_RNA	ENST00000516501	---	---	148638580	148638658	+	---	TC07000971.hg.1	---
TC10000062.hg.1	0.000546086	2.96022	down	10.4122	10.6975	10.2185	11.951	11.9279	12.1464	main	chr10	---	NR_038291	long intergenic non-protein coding RNA 707	LINC00707	100507127	---	---	---	---	---	---	Coding	RefSeq	Homo sapiens long intergenic non-protein coding RNA 707 (LINC00707), non-coding RNA.	NR_038291	---	---	6821560	6884868	+	---	TC10000062.hg.1	Hs.498571
TC03000037.hg.1	0.000246147	2.9585	down	6.64166	6.9934	6.6293	8.37672	8.2373	8.34493	main	chr3	3p25.3	NM_001114092	THUMP domain containing 3	THUMPD3	25917	GO:0032259	methylation	---	---	GO:0003723 // GO:0008168 // GO:0016740	RNA binding // methyltransferase activity // transferase activity	Coding	RefSeq	Homo sapiens THUMP domain containing 3 (THUMPD3), transcript variant 2, mRNA.	NM_001114092	---	---	9404526	9428475	+	Q9BV44	TC03000037.hg.1	Hs.443081
TC01001879.hg.1	0.0115706	2.95689	down	9.00134	9.78363	9.79731	11.5426	10.7373	10.9946	main	chr1	---	---	---	---	---	---	---	---	---	---	---	Coding	UCSC Genes	---	uc010pvt.1	---	---	228157023	228157062	+	---	TC01001879.hg.1	---
TC07000289.hg.1	0.0115706	2.95689	down	9.00134	9.78363	9.79731	11.5426	10.7373	10.9946	main	chr7	---	---	---	---	---	---	---	---	---	---	---	Coding	UCSC Genes	---	uc003tnl.1	---	---	45848867	45848906	+	---	TC07000289.hg.1	---
TC07000367.hg.1	0.0115706	2.95689	down	9.00134	9.78363	9.79731	11.5426	10.7373	10.9946	main	chr7	---	---	---	---	---	---	---	---	---	---	---	Coding	UCSC Genes	---	uc022aeu.1	---	---	63207573	63207612	+	---	TC07000367.hg.1	---
TC07001380.hg.1	0.0115706	2.95689	down	9.00134	9.78363	9.79731	11.5426	10.7373	10.9946	main	chr7	---	---	---	---	---	---	---	---	---	---	---	Coding	UCSC Genes	---	uc022adh.1	---	---	51458610	51458649	-	---	TC07001380.hg.1	---
TC07001422.hg.1	0.0115706	2.95689	down	9.00134	9.78363	9.79731	11.5426	10.7373	10.9946	main	chr7	---	---	---	---	---	---	---	---	---	---	---	Coding	UCSC Genes	---	uc003tsl.1	---	---	56897475	56897514	-	---	TC07001422.hg.1	---
TC02000147.hg.1	0.00253777	2.95286	up	9.39077	9.14432	9.65775	7.49085	7.92688	8.08876	main	chr2	---	---	---	---	---	---	---	---	---	---	---	Coding	ENSEMBL	ncrna:snRNA chromosome:GRCh37:2:26265544:26265650:1 gene:ENSG00000199872 gene_biotype:snRNA transcript_biotype:snRNA	ENST00000363002	---	---	26265544	26265650	+	---	TC02000147.hg.1	---
TC19001593.hg.1	0.00316641	2.95193	up	11.9194	12.0851	11.8418	9.93377	10.5027	10.7249	main	chr19	19q13	NM_001005376	plasminogen activator, urokinase receptor	PLAUR	5329	GO:0006501 // GO:0006928 // GO:0006935 // GO:0007165 // GO:0007596 // GO:0007596 // GO:0016255 // GO:0030162 // GO:0042730 // GO:0043687 // GO:0044267	C-terminal protein lipidation // cellular component movement // chemotaxis // signal transduction // blood coagulation // blood coagulation // attachment of GPI anchor to protein // regulation of proteolysis // fibrinolysis // post-translational protein modification // cellular protein metabolic process	GO:0005576 // GO:0005788 // GO:0005789 // GO:0005886 // GO:0005887 // GO:0009986 // GO:0016021 // GO:0019898 // GO:0031225 // GO:0005886 // GO:0016020	extracellular region // endoplasmic reticulum lumen // endoplasmic reticulum membrane // plasma membrane // integral to plasma membrane // cell surface // integral to membrane // extrinsic to membrane // anchored to membrane // plasma membrane // membrane	GO:0004872 // GO:0005515 // GO:0019899 // GO:0030377 // GO:0004872	receptor activity // protein binding // enzyme binding // U-plasminogen activator receptor activity // receptor activity	Coding	RefSeq	Homo sapiens plasminogen activator, urokinase receptor (PLAUR), transcript variant 2, mRNA.	NM_001005376	---	---	44150247	44174502	-	Q03405	TC19001593.hg.1	Hs.466871
TC08001427.hg.1	0.00355554	2.9505	down	6.08482	6.03023	5.4886	7.76513	7.27054	7.25085	main	chr8	8q22.1	NM_203390	RNA binding motif protein 12B	RBM12B	389677	---	---	---	---	GO:0000166 // GO:0003723 // GO:0005515 // GO:0003676	nucleotide binding // RNA binding // protein binding // nucleic acid binding	Coding	RefSeq	Homo sapiens RNA binding motif protein 12B (RBM12B), mRNA.	NM_203390	---	---	94741584	94753245	-	Q8IXT5	TC08001427.hg.1	Hs.606916
TC03000518.hg.1	0.000390398	2.9488	down	5.48387	5.17199	5.03113	6.7718	6.71643	6.87915	main	chr3	3q12.3	NM_017819	tRNA methyltransferase 10 homolog C (S. cerevisiae)	TRMT10C	54931	GO:0008033 // GO:0032259	tRNA processing // methylation	GO:0005634 // GO:0005730 // GO:0005739 // GO:0005739 // GO:0042645	nucleus // nucleolus // mitochondrion // mitochondrion // mitochondrial nucleoid	GO:0005515 // GO:0008168 // GO:0016740	protein binding // methyltransferase activity // transferase activity	Coding	RefSeq	Homo sapiens tRNA methyltransferase 10 homolog C (S. cerevisiae) (TRMT10C), nuclear gene encoding mitochondrial protein, mRNA.	NM_017819	---	---	101280706	101285290	+	Q7L0Y3	TC03000518.hg.1	Hs.740864 // Hs.744223
TC01003810.hg.1	0.00184547	2.94677	down	7.1061	7.32681	6.64778	8.46369	8.57935	8.71505	main	chr1	1q41	NM_001042549	NSL1, MIND kinetochore complex component, homolog (S. cerevisiae)	NSL1	25936	GO:0000278 // GO:0007059 // GO:0007067 // GO:0051301 // GO:0007049	mitotic cell cycle // chromosome segregation // mitosis // cell division // cell cycle	GO:0000444 // GO:0005634 // GO:0005730 // GO:0005737 // GO:0005829 // GO:0005886 // GO:0000775 // GO:0000776 // GO:0000777 // GO:0005634 // GO:0005694	MIS12/MIND type complex // nucleus // nucleolus // cytoplasm // cytosol // plasma membrane // chromosome, centromeric region // kinetochore // condensed chromosome kinetochore // nucleus // chromosome	GO:0005515	protein binding	Coding	RefSeq	Homo sapiens NSL1, MIND kinetochore complex component, homolog (S. cerevisiae) (NSL1), transcript variant 2, mRNA.	NM_001042549	---	---	212899495	212965139	-	Q96IY1	TC01003810.hg.1	Hs.497692
TC05000812.hg.1	0.000111643	2.94263	down	6.31036	6.42925	6.09404	7.83192	7.78226	7.89079	main	chr5	5q32	NM_030793	F-box protein 38	FBXO38	81545	---	---	GO:0005634 // GO:0005737	nucleus // cytoplasm	---	---	Coding	RefSeq	Homo sapiens F-box protein 38 (FBXO38), transcript variant 1, mRNA.	NM_030793	---	---	147763498	147822399	+	Q6PIJ6	TC05000812.hg.1	Hs.483772
TC07000452.hg.1	0.00608867	2.93817	up	9.60473	10.0601	10.5722	8.3492	8.57922	8.64384	main	chr7	7q11.23	NR_030321	microRNA 590	MIR590	---	---	---	---	---	---	---	Coding	RefSeq	Homo sapiens microRNA 590 (MIR590), microRNA.	NR_030321	---	---	73605528	73605624	+	---	TC07000452.hg.1	---
TC04001004.hg.1	0.000572862	2.93759	down	6.22847	6.06342	5.73556	7.47869	7.53671	7.67595	main	chr4	4p16.1	NM_203462	Morf4 family associated protein 1-like 1	MRFAP1L1	114932	---	---	---	---	GO:0005515	protein binding	Coding	RefSeq	Homo sapiens Morf4 family associated protein 1-like 1 (MRFAP1L1), mRNA.	NM_203462	---	---	6709428	6711607	-	Q96HT8	TC04001004.hg.1	Hs.593159
TC16000463.hg.1	0.00832127	2.93044	down	8.78943	8.52599	7.73824	9.8381	9.8695	9.99941	main	chr16	16q12.2	NM_018233	2-oxoglutarate and iron-dependent oxygenase domain containing 1	OGFOD1	55239	GO:0055114	oxidation-reduction process	GO:0005634 // GO:0005737	nucleus // cytoplasm	GO:0005506 // GO:0016702 // GO:0016706 // GO:0031418 // GO:0016491 // GO:0016705 // GO:0046872 // GO:0051213	iron ion binding // oxidoreductase activity, acting on single donors with incorporation of molecular oxygen, incorporation of two atoms of oxygen // oxidoreductase activity, acting on paired donors, with incorporation or reduction of molecular oxygen, 2-oxoglutarate as one donor, and incorporation of one atom each of oxygen into both donors // L-ascorbic acid binding // oxidoreductase activity //…	Coding	RefSeq	Homo sapiens 2-oxoglutarate and iron-dependent oxygenase domain containing 1 (OGFOD1), mRNA.	NM_018233	---	---	56485407	56511407	+	Q8N543	TC16000463.hg.1	Hs.231883
TC0X001491.hg.1	0.000208712	2.92693	down	8.32708	8.5317	8.30312	10.0249	9.74525	10.0399	main	chrX	Xq28	NM_004961	gamma-aminobutyric acid (GABA) A receptor, epsilon	GABRE	2564	GO:0006810 // GO:0007214 // GO:0006810 // GO:0006811 // GO:0006821 // GO:0007214	transport // gamma-aminobutyric acid signaling pathway // transport // ion transport // chloride transport // gamma-aminobutyric acid signaling pathway	GO:0005887 // GO:0030054 // GO:0034707 // GO:0045211 // GO:0005886 // GO:0016020 // GO:0016021 // GO:0045202	integral to plasma membrane // cell junction // chloride channel complex // postsynaptic membrane // plasma membrane // membrane // integral to membrane // synapse	GO:0004890 // GO:0005230 // GO:0005254 // GO:0004890	GABA-A receptor activity // extracellular ligand-gated ion channel activity // chloride channel activity // GABA-A receptor activity	Coding	RefSeq	Homo sapiens gamma-aminobutyric acid (GABA) A receptor, epsilon (GABRE), mRNA.	NM_004961	---	---	151121596	151143152	-	P78334	TC0X001491.hg.1	Hs.22785
TC15001557.hg.1	0.000930158	2.92013	down	7.46194	7.48471	6.97578	8.93336	8.73804	8.88913	main	chr15	15q22.31	NM_139242	mitochondrial methionyl-tRNA formyltransferase	MTFMT	123263	GO:0006412 // GO:0006413 // GO:0009058 // GO:0071951	translation // translational initiation // biosynthetic process // conversion of methionyl-tRNA to N-formyl-methionyl-tRNA	GO:0005739	mitochondrion	GO:0004479 // GO:0003824 // GO:0016740 // GO:0016742	methionyl-tRNA formyltransferase activity // catalytic activity // transferase activity // hydroxymethyl-, formyl- and related transferase activity	Coding	RefSeq	Homo sapiens mitochondrial methionyl-tRNA formyltransferase (MTFMT), nuclear gene encoding mitochondrial protein, mRNA.	NM_139242	---	---	65293850	65321977	-	Q96DP5	TC15001557.hg.1	Hs.531615
TC02004970.hg.1	0.0020329	2.91732	up	11.9089	12.1761	12.1727	10.1468	10.7263	10.7507	main	chr2	2p13-p12	NM_001202513	MAX dimerization protein 1	MXD1	4084	GO:0006351 // GO:0007275 // GO:0008283 // GO:0006355	transcription, DNA-dependent // multicellular organismal development // cell proliferation // regulation of transcription, DNA-dependent	GO:0005634 // GO:0005730 // GO:0005737 // GO:0005739 // GO:0005634 // GO:0005634	nucleus // nucleolus // cytoplasm // mitochondrion // nucleus // nucleus	GO:0003677 // GO:0003700 // GO:0003712 // GO:0003714 // GO:0046983	DNA binding // sequence-specific DNA binding transcription factor activity // transcription cofactor activity // transcription corepressor activity // protein dimerization activity	Coding	RefSeq	Homo sapiens MAX dimerization protein 1 (MXD1), transcript variant 2, mRNA.	NM_001202513	---	---	70142173	70170077	+	Q05195	TC02004970.hg.1	Hs.468908
TC05000957.hg.1	0.00567341	2.91518	up	7.46558	7.21445	7.6568	5.39199	6.13815	6.17593	main	chr5	5q35.1	NR_002988	small nucleolar RNA, H/ACA box 74B	SNORA74B	677841	---	---	---	---	---	---	Coding	RefSeq	Homo sapiens small nucleolar RNA, H/ACA box 74B (SNORA74B), small nucleolar RNA.	NR_002988	---	---	172447729	172447932	+	---	TC05000957.hg.1	Hs.692720
TC02001960.hg.1	0.00255519	2.91417	up	9.07528	8.80373	9.35662	7.21072	7.74998	7.64568	main	chr2	2p13.3	NM_003096	small nuclear ribonucleoprotein polypeptide G	SNRPG	6637	GO:0000245 // GO:0000387 // GO:0000398 // GO:0000398 // GO:0006366 // GO:0006369 // GO:0008334 // GO:0008380 // GO:0010467 // GO:0016070 // GO:0031124 // GO:0034660 // GO:0006397 // GO:0008380	spliceosomal complex assembly // spliceosomal snRNP assembly // mRNA splicing, via spliceosome // mRNA splicing, via spliceosome // transcription from RNA polymerase II promoter // termination of RNA polymerase II transcription // histone mRNA metabolic process // RNA splicing // gene expression // RNA metabolic process // mRNA 3'-end processing // ncRNA metabolic process // mRNA processing // RN…	GO:0005654 // GO:0005681 // GO:0005683 // GO:0005689 // GO:0005829 // GO:0030532 // GO:0071013 // GO:0005634 // GO:0005681 // GO:0030529	nucleoplasm // spliceosomal complex // U7 snRNP // U12-type spliceosomal complex // cytosol // small nuclear ribonucleoprotein complex // catalytic step 2 spliceosome // nucleus // spliceosomal complex // ribonucleoprotein complex	GO:0003723 // GO:0005515	RNA binding // protein binding	Coding	RefSeq	Homo sapiens small nuclear ribonucleoprotein polypeptide G (SNRPG), mRNA.	NM_003096	mRNA_processing_Reactome // mRNA_processing_binding_Reactome	GenMAPP // GenMAPP	70508494	70520903	-	A8MWD9	TC02001960.hg.1	Hs.465167 // Hs.516076 // Hs.631639 // Hs.654528
TC01003327.hg.1	0.0211921	2.91032	up	9.59155	8.85351	8.91724	6.98977	8.18728	7.56171	main	chr1	1q22	NR_003005	small Cajal body-specific RNA 4	SCARNA4	677771	---	---	---	---	---	---	Coding	RefSeq	Homo sapiens small Cajal body-specific RNA 4 (SCARNA4), guide RNA.	NR_003005	---	---	155895749	155895877	-	---	TC01003327.hg.1	Hs.678903
TC0X001420.hg.1	0.00297499	2.91005	up	14.6114	14.3136	14.9718	13.1497	12.8168	13.3071	main	chrX	Xq26.3	NR_002735	small nucleolar RNA, C/D box 61	SNORD61	26787	---	---	---	---	---	---	Coding	RefSeq	Homo sapiens small nucleolar RNA, C/D box 61 (SNORD61), small nuclear RNA.	NR_002735	---	---	135961358	135961430	-	---	TC0X001420.hg.1	---
TC16000170.hg.1	0.000724512	2.90898	down	4.81177	5.21422	4.71263	6.56856	6.36956	6.42204	main	chr16	16p13.12	NM_005236	excision repair cross-complementing rodent repair deficiency, complementation group 4	ERCC4	2072	GO:0000710 // GO:0000712 // GO:0000718 // GO:0000723 // GO:0000724 // GO:0006281 // GO:0006281 // GO:0006283 // GO:0006289 // GO:0006289 // GO:0006289 // GO:0006295 // GO:0006296 // GO:0009411 // GO:0009650 // GO:0010834 // GO:0032205 // GO:0033683 // GO:0000710 // GO:0000712 // GO:0006259 // GO:0006281 // GO:0006974 // GO:0090305	meiotic mismatch repair // resolution of meiotic recombination intermediates // nucleotide-excision repair, DNA damage removal // telomere maintenance // double-strand break repair via homologous recombination // DNA repair // DNA repair // transcription-coupled nucleotide-excision repair // nucleotide-excision repair // nucleotide-excision repair // nucleotide-excision repair // nucleotide-excis…	GO:0000109 // GO:0000110 // GO:0000781 // GO:0000784 // GO:0005634 // GO:0005654 // GO:0005634 // GO:0005669	nucleotide-excision repair complex // nucleotide-excision repair factor 1 complex // chromosome, telomeric region // nuclear chromosome, telomeric region // nucleus // nucleoplasm // nucleus // transcription factor TFIID complex	GO:0000014 // GO:0003684 // GO:0003697 // GO:0004520 // GO:0005515 // GO:0008022 // GO:0043566 // GO:0047485 // GO:0000014 // GO:0001094 // GO:0003676 // GO:0003677 // GO:0004518 // GO:0004519 // GO:0016787	single-stranded DNA specific endodeoxyribonuclease activity // damaged DNA binding // single-stranded DNA binding // endodeoxyribonuclease activity // protein binding // protein C-terminus binding // structure-specific DNA binding // protein N-terminus binding // single-stranded DNA specific endodeoxyribonuclease activity // TFIID-class transcription factor binding // nucleic acid binding // DNA …	Coding	RefSeq	Homo sapiens excision repair cross-complementing rodent repair deficiency, complementation group 4 (ERCC4), mRNA.	NM_005236	---	---	14014014	14046205	+	Q92889	TC16000170.hg.1	Hs.567265
TC03002073.hg.1	0.0014304	2.90595	down	5.19606	4.92626	5.14295	6.30133	6.66614	6.91481	main	chr3	3q13	NM_022149	melanoma antigen family F, 1	MAGEF1	64110	---	---	---	---	---	---	Coding	RefSeq	Homo sapiens melanoma antigen family F, 1 (MAGEF1), mRNA.	NM_022149	---	---	184428155	184429836	-	Q9HAY2	TC03002073.hg.1	Hs.306123
TC03000340.hg.1	0.00964081	2.90495	up	8.24237	8.15994	8.12314	6.10094	6.57424	7.23471	main	chr3	3p21.1	NR_003047	small nucleolar RNA, C/D box 19	SNORD19	692089	---	---	---	---	---	---	Coding	RefSeq	Homo sapiens small nucleolar RNA, C/D box 19 (SNORD19), small nucleolar RNA.	NR_003047	---	---	52723256	52723331	+	---	TC03000340.hg.1	---
TC01003990.hg.1	0.00354545	2.89894	up	9.21701	8.58751	9.39889	7.55412	7.59461	7.44811	main	chr1	1q42.3	NR_002956	small nucleolar RNA, H/ACA box 14B	SNORA14B	677802	---	---	---	---	---	---	Coding	RefSeq	Homo sapiens small nucleolar RNA, H/ACA box 14B (SNORA14B), small nucleolar RNA.	NR_002956	---	---	235291118	235291252	-	---	TC01003990.hg.1	Hs.744743
TC11002051.hg.1	0.0117726	2.8979	up	4.3622	4.54148	5.45035	3.19122	3.43273	3.12506	main	chr11	---	NR_036123	microRNA 3165	MIR3165	---	---	---	---	---	---	---	Coding	RefSeq	Homo sapiens microRNA 3165 (MIR3165), microRNA.	NR_036123	---	---	71783274	71783348	-	---	TC11002051.hg.1	---
TC11001454.hg.1	0.000267483	2.89718	up	10.7134	10.3112	10.4682	8.88283	8.95462	9.05142	main	chr11	---	ENST00000364533	small nucleolar RNA, C/D box 14B	SNORD14B	85388	---	---	---	---	---	---	Coding	ENSEMBL	ncrna:snoRNA chromosome:GRCh37:11:17097326:17097415:-1 gene:ENSG00000201403 gene_biotype:snoRNA transcript_biotype:snoRNA	ENST00000364533	---	---	17097326	17097415	-	---	TC11001454.hg.1	---
TC11001288.hg.1	0.00079385	2.89549	up	7.6605	7.58038	7.79649	5.85178	6.20347	6.38069	main	chr11	11p15.4	NR_002982	small nucleolar RNA, H/ACA box 54	SNORA54	677833	---	---	---	---	---	---	Coding	RefSeq	Homo sapiens small nucleolar RNA, H/ACA box 54 (SNORA54), small nucleolar RNA.	NR_002982	---	---	2985001	2985123	-	---	TC11001288.hg.1	Hs.689696
TC03000859.hg.1	0.000311633	2.89502	up	7.97582	8.00467	7.92134	6.17877	6.60071	6.52163	main	chr3	---	---	---	---	---	---	---	---	---	---	---	Coding	ENSEMBL	ncrna:misc_RNA chromosome:GRCh37:3:156871337:156871429:1 gene:ENSG00000201778 gene_biotype:misc_RNA transcript_biotype:misc_RNA	ENST00000364908	---	---	156871337	156871429	+	---	TC03000859.hg.1	---
TC12001829.hg.1	0.000769522	2.89018	up	11.1965	11.148	11.5575	9.56133	9.85935	9.88778	main	chr12	12q22	NM_018351	FYVE, RhoGEF and PH domain containing 6	FGD6	55785	GO:0007010 // GO:0008360 // GO:0030036 // GO:0043088 // GO:0046847 // GO:0035023	cytoskeleton organization // regulation of cell shape // actin cytoskeleton organization // regulation of Cdc42 GTPase activity // filopodium assembly // regulation of Rho protein signal transduction	GO:0001726 // GO:0005737 // GO:0005794 // GO:0005856 // GO:0030027 // GO:0005737	ruffle // cytoplasm // Golgi apparatus // cytoskeleton // lamellipodium // cytoplasm	GO:0005085 // GO:0005089 // GO:0005543 // GO:0031267 // GO:0046872 // GO:0005085	guanyl-nucleotide exchange factor activity // Rho guanyl-nucleotide exchange factor activity // phospholipid binding // small GTPase binding // metal ion binding // guanyl-nucleotide exchange factor activity	Coding	RefSeq	Homo sapiens FYVE, RhoGEF and PH domain containing 6 (FGD6), mRNA.	NM_018351	---	---	95470525	95611240	-	Q6ZV73	TC12001829.hg.1	Hs.506381
TC02000047.hg.1	0.00186874	2.88918	down	7.27968	7.38004	7.11522	9.17499	8.54982	8.6421	main	chr2	2p25.1	NM_016207	cleavage and polyadenylation specific factor 3, 73kDa	CPSF3	51692	GO:0000398 // GO:0006366 // GO:0006369 // GO:0006378 // GO:0006379 // GO:0006398 // GO:0006406 // GO:0008380 // GO:0010467 // GO:0031124 // GO:0006397 // GO:0006398	mRNA splicing, via spliceosome // transcription from RNA polymerase II promoter // termination of RNA polymerase II transcription // mRNA polyadenylation // mRNA cleavage // histone mRNA 3'-end processing // mRNA export from nucleus // RNA splicing // gene expression // mRNA 3'-end processing // mRNA processing // histone mRNA 3'-end processing	GO:0005654 // GO:0005847 // GO:0030529 // GO:0005634	nucleoplasm // mRNA cleavage and polyadenylation specificity factor complex // ribonucleoprotein complex // nucleus	GO:0003723 // GO:0004521 // GO:0005515 // GO:0008409 // GO:0046872 // GO:0003723 // GO:0004518 // GO:0004519 // GO:0004521 // GO:0008409 // GO:0016787	RNA binding // endoribonuclease activity // protein binding // 5'-3' exonuclease activity // metal ion binding // RNA binding // nuclease activity // endonuclease activity // endoribonuclease activity // 5'-3' exonuclease activity // hydrolase activity	Coding	RefSeq	Homo sapiens cleavage and polyadenylation specific factor 3, 73kDa (CPSF3), mRNA.	NM_016207	mRNA_processing_Reactome	GenMAPP	9563697	9613230	+	Q9UKF6	TC02000047.hg.1	Hs.515972
TC17002850.hg.1	0.00132852	2.88804	up	8.42303	8.22748	8.57169	6.55042	7.04112	7.04038	main	chr17	17p13.1	NM_014232	vesicle-associated membrane protein 2 (synaptobrevin 2)	VAMP2	6844	GO:0006112 // GO:0006461 // GO:0006892 // GO:0006944 // GO:0007268 // GO:0007269 // GO:0009749 // GO:0014047 // GO:0016044 // GO:0016079 // GO:0017156 // GO:0017157 // GO:0032869 // GO:0043001 // GO:0044267 // GO:0044281 // GO:0050796 // GO:0090316 // GO:0015031 // GO:0016192 // GO:0060627	energy reserve metabolic process // protein complex assembly // post-Golgi vesicle-mediated transport // cellular membrane fusion // synaptic transmission // neurotransmitter secretion // response to glucose stimulus // glutamate secretion // cellular membrane organization // synaptic vesicle exocytosis // calcium ion-dependent exocytosis // regulation of exocytosis // cellular response to insuli…	GO:0005802 // GO:0005886 // GO:0005887 // GO:0030054 // GO:0030136 // GO:0030666 // GO:0030667 // GO:0030672 // GO:0031201 // GO:0042589 // GO:0043005 // GO:0048471 // GO:0060203 // GO:0061202 // GO:0070032 // GO:0070044 // GO:0070083 // GO:0005886 // GO:0008021 // GO:0016020 // GO:0016020 // GO:0016021 // GO:0030141 // GO:0031201 // GO:0031410 // GO:0043229 // GO:0043231 // GO:0045202	trans-Golgi network // plasma membrane // integral to plasma membrane // cell junction // clathrin-coated vesicle // endocytic vesicle membrane // secretory granule membrane // synaptic vesicle membrane // SNARE complex // zymogen granule membrane // neuron projection // perinuclear region of cytoplasm // clathrin-sculpted glutamate transport vesicle membrane // clathrin-sculpted gamma-aminobutyr…	GO:0005515 // GO:0005516 // GO:0005543 // GO:0008022 // GO:0017022 // GO:0017075 // GO:0032403 // GO:0000149 // GO:0019905	protein binding // calmodulin binding // phospholipid binding // protein C-terminus binding // myosin binding // syntaxin-1 binding // protein complex binding // SNARE binding // syntaxin binding	Coding	RefSeq	Homo sapiens vesicle-associated membrane protein 2 (synaptobrevin 2) (VAMP2), mRNA.	NM_014232	---	---	8062465	8066864	-	P63027	TC17002850.hg.1	Hs.25348
TC10000808.hg.1	0.000465756	2.88624	down	11.7582	11.6654	11.3829	13.2547	12.9511	13.1883	main	chr10	10q24	NM_001199492	programmed cell death 4 (neoplastic transformation inhibitor)	PDCD4	27250	GO:0006915 // GO:0007569 // GO:0016070 // GO:0043508 // GO:0045786 // GO:0045892 // GO:0045892 // GO:0006915 // GO:0006915	apoptotic process // cell aging // RNA metabolic process // negative regulation of JUN kinase activity // negative regulation of cell cycle // negative regulation of transcription, DNA-dependent // negative regulation of transcription, DNA-dependent // apoptotic process // apoptotic process	GO:0005634 // GO:0005634 // GO:0005634 // GO:0005730 // GO:0005737 // GO:0005829 // GO:0005634 // GO:0005737	nucleus // nucleus // nucleus // nucleolus // cytoplasm // cytosol // nucleus // cytoplasm	GO:0003723 // GO:0005515	RNA binding // protein binding	Coding	RefSeq	Homo sapiens programmed cell death 4 (neoplastic transformation inhibitor) (PDCD4), transcript variant 3, mRNA.	NM_001199492	---	---	112631553	112659764	+	Q53EL6	TC10000808.hg.1	Hs.711490
TC09000247.hg.1	0.000234833	2.88495	down	7.5826	7.90973	7.76138	9.43342	9.18717	9.21876	main	chr9	---	ENST00000466582	COBW domain-containing protein 5-like	LOC101060578	---	---	---	---	---	---	---	Coding	ENSEMBL	cdna:known chromosome:GRCh37:9:42687353:42714912:1 gene:ENSG00000215126 gene_biotype:protein_coding transcript_biotype:protein_coding	ENST00000466582	---	---	42668608	42714962	+	E9PFE9	TC09000247.hg.1	Hs.355950 // Hs.623161 // Hs.628327 // Hs.635227
TC08000151.hg.1	0.000927441	2.88123	up	9.83444	9.37317	9.8187	8.0118	8.30682	8.12763	main	chr8	8p21.3	NM_001693	ATPase, H+ transporting, lysosomal 56/58kDa, V1 subunit B2	ATP6V1B2	526	GO:0006879 // GO:0008286 // GO:0015991 // GO:0015992 // GO:0033572 // GO:0051701 // GO:0055085 // GO:0090382 // GO:0006810 // GO:0006811 // GO:0015992 // GO:0046034	cellular iron ion homeostasis // insulin receptor signaling pathway // ATP hydrolysis coupled proton transport // proton transport // transferrin transport // interaction with host // transmembrane transport // phagosome maturation // transport // ion transport // proton transport // ATP metabolic process	GO:0005794 // GO:0005829 // GO:0005829 // GO:0005886 // GO:0005902 // GO:0012505 // GO:0016021 // GO:0033180 // GO:0042470 // GO:0043231 // GO:0005737 // GO:0005829 // GO:0005886 // GO:0016020 // GO:0033178	Golgi apparatus // cytosol // cytosol // plasma membrane // microvillus // endomembrane system // integral to membrane // proton-transporting V-type ATPase, V1 domain // melanosome // intracellular membrane-bounded organelle // cytoplasm // cytosol // plasma membrane // membrane // proton-transporting two-sector ATPase complex, catalytic domain	GO:0005524 // GO:0015078 // GO:0046961 // GO:0016787 // GO:0016820	ATP binding // hydrogen ion transmembrane transporter activity // proton-transporting ATPase activity, rotational mechanism // hydrolase activity // hydrolase activity, acting on acid anhydrides, catalyzing transmembrane movement of substances	Coding	RefSeq	Homo sapiens ATPase, H+ transporting, lysosomal 56/58kDa, V1 subunit B2 (ATP6V1B2), mRNA.	NM_001693	---	---	20054704	20084330	+	P21281	TC08000151.hg.1	Hs.295917
TC11002312.hg.1	0.0112097	2.87864	down	7.45295	6.88567	6.38657	8.5231	8.14181	8.63645	main	chr11	---	---	---	---	---	---	---	---	---	---	---	Coding	UCSC Genes	---	uc001pou.4	---	---	114269793	114271230	-	Q6IPW1	TC11002312.hg.1	---
TC01003928.hg.1	0.00929233	2.87383	up	13.6073	13.4775	14.0851	12.7148	12.0605	11.8256	main	chr1	1q42	ENST00000364451	RNA, 5S ribosomal 9	RNA5S9	---	---	---	---	---	---	---	Coding	ENSEMBL	ncrna:rRNA chromosome:GRCh37:1:228763895:228764013:-1 gene:ENSG00000201321 gene_biotype:rRNA transcript_biotype:rRNA	ENST00000364451	---	---	228763895	228764013	-	---	TC01003928.hg.1	---
TC01001769.hg.1	0.00276782	2.87127	down	3.22966	3.88081	3.41955	5.13758	4.77853	5.17898	main	chr1	---	---	---	---	---	---	---	---	---	---	---	Coding	UCSC Genes	---	uc010ptc.1	---	---	212317865	212318301	+	---	TC01001769.hg.1	---
TC01001909.hg.1	0.000421717	2.87093	down	4.64696	4.7532	4.76801	6.51519	6.08698	6.13055	main	chr1	1q42.2	NM_001145036	component of oligomeric golgi complex 2	COG2	22796	GO:0006486 // GO:0006886 // GO:0006891 // GO:0007030 // GO:0009312 // GO:0006810 // GO:0007030 // GO:0015031	protein glycosylation // intracellular protein transport // intra-Golgi vesicle-mediated transport // Golgi organization // oligosaccharide biosynthetic process // transport // Golgi organization // protein transport	GO:0000139 // GO:0005795 // GO:0017119 // GO:0017119 // GO:0000139 // GO:0005794 // GO:0016020	Golgi membrane // Golgi stack // Golgi transport complex // Golgi transport complex // Golgi membrane // Golgi apparatus // membrane	GO:0005515 // GO:0008565	protein binding // protein transporter activity	Coding	RefSeq	Homo sapiens component of oligomeric golgi complex 2 (COG2), transcript variant 2, mRNA.	NM_001145036	---	---	230778202	230829731	+	Q14746	TC01001909.hg.1	Hs.211800
TC09000660.hg.1	0.00464559	2.86964	up	9.10429	9.13355	9.14085	7.07702	7.92368	7.81539	main	chr9	9q33.3	NM_001135776	zinc finger and BTB domain containing 43	ZBTB43	23099	GO:0006351 // GO:0006355	transcription, DNA-dependent // regulation of transcription, DNA-dependent	GO:0005634	nucleus	GO:0003677 // GO:0008270 // GO:0003676 // GO:0046872	DNA binding // zinc ion binding // nucleic acid binding // metal ion binding	Coding	RefSeq	Homo sapiens zinc finger and BTB domain containing 43 (ZBTB43), transcript variant 2, mRNA.	NM_001135776	---	---	129567285	129600489	+	O43298	TC09000660.hg.1	Hs.355581
TC07001732.hg.1	0.00125762	2.86896	down	6.02242	5.89549	5.73057	7.10136	7.42916	7.67955	main	chr7	---	---	---	---	---	---	---	---	---	---	---	Coding	UCSC Genes	---	uc003vcq.1	---	---	104754025	104754437	-	---	TC07001732.hg.1	---
TC02002067.hg.1	0.00562832	2.86463	down	4.62894	4.69311	4.6521	6.66986	5.70162	6.15771	main	chr2	2p11.2	NM_016618	lysine-rich coiled-coil 1	KRCC1	51315	---	---	---	---	---	---	Coding	RefSeq	Homo sapiens lysine-rich coiled-coil 1 (KRCC1), mRNA.	NM_016618	---	---	88326724	88355282	-	Q9NPI7	TC02002067.hg.1	Hs.469254
TC03001854.hg.1	0.000419386	2.86178	down	6.74806	7.06331	6.64589	8.42507	8.21356	8.36937	main	chr3	3q23	NM_001184	ataxia telangiectasia and Rad3 related	ATR	545	GO:0000077 // GO:0006260 // GO:0006281 // GO:0006974 // GO:0007049 // GO:0007275 // GO:0008156 // GO:0018105 // GO:0034644 // GO:0043393 // GO:0043517 // GO:0046777 // GO:0071480 // GO:0090399 // GO:0000077 // GO:0006281 // GO:0006468 // GO:0006974 // GO:0016310	DNA damage checkpoint // DNA replication // DNA repair // response to DNA damage stimulus // cell cycle // multicellular organismal development // negative regulation of DNA replication // peptidyl-serine phosphorylation // cellular response to UV // regulation of protein binding // positive regulation of DNA damage response, signal transduction by p53 class mediator // protein autophosphorylatio…	GO:0001741 // GO:0005654 // GO:0005694 // GO:0016605 // GO:0005634 // GO:0005694	XY body // nucleoplasm // chromosome // PML body // nucleus // chromosome	GO:0003677 // GO:0004672 // GO:0004674 // GO:0005515 // GO:0005524 // GO:0032405 // GO:0032407 // GO:0000166 // GO:0004672 // GO:0004672 // GO:0004674 // GO:0016301 // GO:0016740 // GO:0016772 // GO:0016773	DNA binding // protein kinase activity // protein serine/threonine kinase activity // protein binding // ATP binding // MutLalpha complex binding // MutSalpha complex binding // nucleotide binding // protein kinase activity // protein kinase activity // protein serine/threonine kinase activity // kinase activity // transferase activity // transferase activity, transferring phosphorus-containing g…	Coding	RefSeq	Homo sapiens ataxia telangiectasia and Rad3 related (ATR), mRNA.	NM_001184	---	---	142168077	142297668	-	Q13535	TC03001854.hg.1	Hs.271791
TC11000970.hg.1	0.0049614	2.85766	down	6.81471	6.7692	6.93231	8.88221	8.04343	8.13509	main	chr11	11q22	NM_015423	aminoadipate-semialdehyde dehydrogenase-phosphopantetheinyl transferase	AASDHPPT	60496	GO:0006766 // GO:0006767 // GO:0009059 // GO:0015939 // GO:0044281	vitamin metabolic process // water-soluble vitamin metabolic process // macromolecule biosynthetic process // pantothenate metabolic process // small molecule metabolic process	GO:0005829 // GO:0005737	cytosol // cytoplasm	GO:0000287 // GO:0005515 // GO:0008897 // GO:0000287 // GO:0008897 // GO:0016740 // GO:0046872	magnesium ion binding // protein binding // holo-[acyl-carrier-protein] synthase activity // magnesium ion binding // holo-[acyl-carrier-protein] synthase activity // transferase activity // metal ion binding	Coding	RefSeq	Homo sapiens aminoadipate-semialdehyde dehydrogenase-phosphopantetheinyl transferase (AASDHPPT), mRNA.	NM_015423	---	---	105948216	105969437	+	Q9NRN7	TC11000970.hg.1	Hs.524009
TC04000321.hg.1	0.014493	2.85562	up	17.4694	17.802	18.0558	15.6258	16.466	16.6941	main	chr4	---	---	---	---	---	---	---	---	---	---	---	Coding	ENSEMBL	ncrna:misc_RNA chromosome:GRCh37:4:56278803:56278905:1 gene:ENSG00000239040 gene_biotype:misc_RNA transcript_biotype:misc_RNA	ENST00000459077	---	---	56278803	56278905	+	---	TC04000321.hg.1	---
TC20000709.hg.1	0.00587072	2.85242	up	9.62192	8.97439	9.72426	8.17692	7.96945	7.63765	main	chr20	---	ENST00000364858	RNA, 5S ribosomal pseudogene 479	RNA5SP479	---	---	---	---	---	---	---	Coding	ENSEMBL	ncrna:rRNA chromosome:GRCh37:20:23361533:23361649:-1 gene:ENSG00000201728 gene_biotype:rRNA transcript_biotype:rRNA	ENST00000364858	---	---	23361533	23361649	-	---	TC20000709.hg.1	---
TC02001696.hg.1	0.0283797	2.85129	down	6.5711	6.1024	5.80793	6.89149	8.00683	8.11795	main	chr2	2p23	NR_028308	BRE antisense RNA 1	BRE-AS1	100302650	---	---	---	---	---	---	Coding	RefSeq	Homo sapiens BRE antisense RNA 1 (BRE-AS1), non-coding RNA.	NR_028308	---	---	28112323	28113981	-	---	TC02001696.hg.1	Hs.729719
TC01000991.hg.1	0.000689319	2.84853	up	9.95878	9.96138	10.1444	8.60846	8.22262	8.70281	main	chr1	---	---	---	---	---	---	---	---	---	---	---	Coding	ENSEMBL	ncrna:snoRNA chromosome:GRCh37:1:113195210:113195310:1 gene:ENSG00000238975 gene_biotype:snoRNA transcript_biotype:snoRNA	ENST00000459345	---	---	113195210	113195310	+	---	TC01000991.hg.1	---
TC10000517.hg.1	0.0140513	2.83684	down	3.0452	2.7919	3.33238	3.99416	4.56694	5.12124	main	chr10	---	---	---	---	---	---	---	---	---	---	---	Coding	UCSC Genes	---	uc021pui.1	---	---	79530348	79530380	+	---	TC10000517.hg.1	---
TC10000377.hg.1	0.0014644	2.83598	down	9.24607	9.36195	8.73786	10.5739	10.6496	10.6339	main	chr10	10q21.2	NM_001244638	AT rich interactive domain 5B (MRF1-like)	ARID5B	84159	GO:0001822 // GO:0001889 // GO:0006351 // GO:0008584 // GO:0008585 // GO:0009791 // GO:0010761 // GO:0030325 // GO:0035264 // GO:0045444 // GO:0045892 // GO:0048008 // GO:0048468 // GO:0048644 // GO:0048705 // GO:0051091 // GO:0060021 // GO:0060325 // GO:0060612 // GO:0060613 // GO:0006355 // GO:0006807 // GO:0051091 // GO:0060612	kidney development // liver development // transcription, DNA-dependent // male gonad development // female gonad development // post-embryonic development // fibroblast migration // adrenal gland development // multicellular organism growth // fat cell differentiation // negative regulation of transcription, DNA-dependent // platelet-derived growth factor receptor signaling pathway // cell devel…	GO:0005634 // GO:0005622 // GO:0005634	nucleus // intracellular // nucleus	GO:0003677 // GO:0003713 // GO:0005515 // GO:0044212 // GO:0003677	DNA binding // transcription coactivator activity // protein binding // transcription regulatory region DNA binding // DNA binding	Coding	RefSeq	Homo sapiens AT rich interactive domain 5B (MRF1-like) (ARID5B), transcript variant 2, mRNA.	NM_001244638	---	---	63661013	63856707	+	Q14865	TC10000377.hg.1	Hs.535297
TC03000474.hg.1	0.000265537	2.82726	down	6.85497	7.04356	6.69906	8.27815	8.30669	8.51098	main	chr3	3q11.1	NM_001174150	ADP-ribosylation factor-like 13B	ARL13B	200894	GO:0007264 // GO:0007368 // GO:0009953	small GTPase mediated signal transduction // determination of left/right symmetry // dorsal/ventral pattern formation	GO:0005929 // GO:0005622	cilium // intracellular	GO:0005515 // GO:0005525 // GO:0000166	protein binding // GTP binding // nucleotide binding	Coding	RefSeq	Homo sapiens ADP-ribosylation factor-like 13B (ARL13B), transcript variant 3, mRNA.	NM_001174150	---	---	93698983	93774522	+	Q3SXY8	TC03000474.hg.1	Hs.533086
TC01003997.hg.1	0.00707744	2.82523	up	6.44943	5.86304	6.63422	4.49781	4.82755	5.12622	main	chr1	---	---	---	---	---	---	---	---	---	---	---	Coding	ENSEMBL	[retired] havana:sense_intronic chromosome:GRCh37:1:235989882:235991238:-1 gene:ENSG00000226135 gene_biotype:sense_intronic transcript_biotype:sense_intronic	ENST00000446945	---	---	235989882	235991238	-	---	TC01003997.hg.1	---
TC19000147.hg.1	0.0108339	2.82411	up	8.05153	8.42429	8.22155	7.27378	6.18271	6.74748	main	chr19	19p13.3	NM_139314	angiopoietin-like 4	ANGPTL4	51129	GO:0001525 // GO:0001666 // GO:0030154 // GO:0043066 // GO:0044255 // GO:0044281 // GO:0045766 // GO:0051005 // GO:0051260 // GO:0070328 // GO:0001666 // GO:0007275 // GO:0043066 // GO:0051005 // GO:0070328	angiogenesis // response to hypoxia // cell differentiation // negative regulation of apoptotic process // cellular lipid metabolic process // small molecule metabolic process // positive regulation of angiogenesis // negative regulation of lipoprotein lipase activity // protein homooligomerization // triglyceride homeostasis // response to hypoxia // multicellular organismal development // negat…	GO:0005576 // GO:0005576 // GO:0005578 // GO:0005615 // GO:0005576 // GO:0005615	extracellular region // extracellular region // proteinaceous extracellular matrix // extracellular space // extracellular region // extracellular space	GO:0004857 // GO:0005515 // GO:0004857	enzyme inhibitor activity // protein binding // enzyme inhibitor activity	Coding	RefSeq	Homo sapiens angiopoietin-like 4 (ANGPTL4), transcript variant 1, mRNA.	NM_139314	---	---	8429011	8439257	+	Q9BY76	TC19000147.hg.1	Hs.9613
TC15000142.hg.1	0.00478211	2.8205	down	8.71601	9.18799	8.66066	10.7143	10.0079	10.3303	main	chr15	---	---	---	---	---	---	---	---	---	---	---	Coding	UCSC Genes	---	uc010aza.1	---	---	28878269	28887567	+	---	TC15000142.hg.1	---
TC09001673.hg.1	0.00325348	2.81646	down	7.38584	7.80002	7.22733	8.63844	9.08898	9.16742	main	chr9	9q34.13	NM_015046	senataxin	SETX	23064	GO:0006302 // GO:0006369 // GO:0006396 // GO:0007623 // GO:0008219 // GO:0032508 // GO:0006281 // GO:0006302 // GO:0006974	double-strand break repair // termination of RNA polymerase II transcription // RNA processing // circadian rhythm // cell death // DNA duplex unwinding // DNA repair // double-strand break repair // response to DNA damage stimulus	GO:0005634 // GO:0005654 // GO:0005730 // GO:0005737 // GO:0005634 // GO:0005654 // GO:0005737	nucleus // nucleoplasm // nucleolus // cytoplasm // nucleus // nucleoplasm // cytoplasm	GO:0003677 // GO:0003678 // GO:0005524 // GO:0000166 // GO:0004386 // GO:0016787	DNA binding // DNA helicase activity // ATP binding // nucleotide binding // helicase activity // hydrolase activity	Coding	RefSeq	Homo sapiens senataxin (SETX), mRNA.	NM_015046	---	---	135136743	135230372	-	Q7Z333	TC09001673.hg.1	Hs.460317
TC01000506.hg.1	0.00345992	2.81434	up	7.94935	7.85146	8.42733	6.25787	6.75377	6.73811	main	chr1	---	---	---	---	---	---	---	---	---	---	---	Coding	ENSEMBL	ncrna:snRNA chromosome:GRCh37:1:40643515:40643621:1 gene:ENSG00000207508 gene_biotype:snRNA transcript_biotype:snRNA	ENST00000384777	---	---	40643515	40643621	+	---	TC01000506.hg.1	---
TC17001702.hg.1	0.00429285	2.81177	up	8.92009	9.00747	9.72502	7.7193	7.75664	7.70221	main	chr17	---	---	---	---	---	---	---	---	---	---	---	Coding	ENSEMBL	ncrna:snoRNA chromosome:GRCh37:17:49175535:49175639:-1 gene:ENSG00000238815 gene_biotype:snoRNA transcript_biotype:snoRNA	ENST00000459088	---	---	49175535	49175639	-	---	TC17001702.hg.1	---
TC08001559.hg.1	0.00161009	2.8101	down	9.54049	10.0191	9.80638	11.5516	11.0946	11.1916	main	chr8	8q24.12	NM_003184	TAF2 RNA polymerase II, TATA box binding protein (TBP)-associated factor, 150kDa	TAF2	6873	GO:0000086 // GO:0006367 // GO:0045944 // GO:0006351 // GO:0006355	G2/M transition of mitotic cell cycle // transcription initiation from RNA polymerase II promoter // positive regulation of transcription from RNA polymerase II promoter // transcription, DNA-dependent // regulation of transcription, DNA-dependent	GO:0005669 // GO:0033276 // GO:0005634	transcription factor TFIID complex // transcription factor TFTC complex // nucleus	GO:0005515 // GO:0008237 // GO:0008270 // GO:0044212	protein binding // metallopeptidase activity // zinc ion binding // transcription regulatory region DNA binding	Coding	RefSeq	Homo sapiens TAF2 RNA polymerase II, TATA box binding protein (TBP)-associated factor, 150kDa (TAF2), mRNA.	NM_003184	---	---	120743014	120845103	-	Q6P1X5	TC08001559.hg.1	Hs.122752
TC14000262.hg.1	0.000365101	2.80865	down	5.28265	5.51844	5.16855	6.89827	6.64382	6.89719	main	chr14	14q21.2	NM_015091	family with sequence similarity 179, member B	FAM179B	23116	---	---	---	---	---	---	Coding	RefSeq	Homo sapiens family with sequence similarity 179, member B (FAM179B), mRNA.	NM_015091	---	---	45431393	45543634	+	Q9Y4F4	TC14000262.hg.1	Hs.371078
TC11000857.hg.1	0.00286896	2.80435	down	4.84346	4.40928	4.51254	5.81651	5.97233	6.43944	main	chr11	---	---	---	---	---	---	---	---	---	---	---	Coding	ENSEMBL	cdna:putative chromosome:GRCh37:11:82891186:82895562:1 gene:ENSG00000254676 gene_biotype:processed_transcript transcript_biotype:processed_transcript	ENST00000528133	---	---	82891186	82895562	+	---	TC11000857.hg.1	---
TC02001320.hg.1	0.000325481	2.80416	up	8.78051	8.6423	9.03303	7.38445	7.21092	7.39777	main	chr2	2q35	NM_018089	ankyrin repeat and zinc finger domain containing 1	ANKZF1	55139	---	---	---	---	GO:0005515 // GO:0008270 // GO:0046872	protein binding // zinc ion binding // metal ion binding	Coding	RefSeq	Homo sapiens ankyrin repeat and zinc finger domain containing 1 (ANKZF1), transcript variant 1, mRNA.	NM_018089	---	---	220094479	220101391	+	Q9H8Y5	TC02001320.hg.1	Hs.437647
TC02000788.hg.1	0.0159214	2.8003	down	4.30998	4.05157	3.79198	6.1919	5.06226	5.35611	main	chr2	2q14.3	NM_032740	SFT2 domain containing 3	SFT2D3	84826	GO:0015031 // GO:0016192 // GO:0006810	protein transport // vesicle-mediated transport // transport	GO:0016021 // GO:0016020	integral to membrane // membrane	---	---	Coding	RefSeq	Homo sapiens SFT2 domain containing 3 (SFT2D3), mRNA.	NM_032740	---	---	128458597	128462816	+	Q587I9	TC02000788.hg.1	Hs.345849
TC16001098.hg.1	0.000901004	2.79802	down	5.50491	5.54649	5.35425	7.26463	6.76025	6.83401	main	chr16	16q12.1	NM_153029	NEDD4 binding protein 1	N4BP1	9683	GO:0031397 // GO:0032435 // GO:0034644 // GO:0031397 // GO:0032435 // GO:0034644	negative regulation of protein ubiquitination // negative regulation of proteasomal ubiquitin-dependent protein catabolic process // cellular response to UV // negative regulation of protein ubiquitination // negative regulation of proteasomal ubiquitin-dependent protein catabolic process // cellular response to UV	GO:0005730 // GO:0016605 // GO:0005634 // GO:0005730 // GO:0016605	nucleolus // PML body // nucleus // nucleolus // PML body	GO:0005515	protein binding	Coding	RefSeq	Homo sapiens NEDD4 binding protein 1 (N4BP1), mRNA.	NM_153029	---	---	48572637	48644120	-	O75113	TC16001098.hg.1	Hs.511839
TC11003482.hg.1	0.00111604	2.79752	down	12.6418	12.8422	12.2713	14.127	13.9509	14.1299	main	chr11	11q11	NM_014096	solute carrier family 43, member 3	SLC43A3	29015	GO:0055085	transmembrane transport	GO:0016021 // GO:0016020	integral to membrane // membrane	---	---	Coding	RefSeq	Homo sapiens solute carrier family 43, member 3 (SLC43A3), mRNA.	NM_014096	---	---	57174427	57195053	-	Q8NBI5	TC11003482.hg.1	Hs.99962
TC20000357.hg.1	0.000877613	2.79511	up	9.045	8.66482	9.13245	7.31891	7.6109	7.46373	main	chr20	20q13.12	NM_007019	ubiquitin-conjugating enzyme E2C	UBE2C	11065	GO:0000278 // GO:0006511 // GO:0007049 // GO:0007051 // GO:0007094 // GO:0008054 // GO:0010458 // GO:0010994 // GO:0016567 // GO:0031145 // GO:0031145 // GO:0031536 // GO:0048015 // GO:0051301 // GO:0051436 // GO:0051437 // GO:0051439 // GO:0051488 // GO:0070936 // GO:0070979 // GO:0007049 // GO:0007067 // GO:0016567	mitotic cell cycle // ubiquitin-dependent protein catabolic process // cell cycle // spindle organization // mitotic spindle assembly checkpoint // cyclin catabolic process // exit from mitosis // free ubiquitin chain polymerization // protein ubiquitination // anaphase-promoting complex-dependent proteasomal ubiquitin-dependent protein catabolic process // anaphase-promoting complex-dependent pr…	GO:0005654 // GO:0005680 // GO:0005829	nucleoplasm // anaphase-promoting complex // cytosol	GO:0004842 // GO:0005515 // GO:0005524 // GO:0000166 // GO:0004842 // GO:0016874 // GO:0016881	ubiquitin-protein ligase activity // protein binding // ATP binding // nucleotide binding // ubiquitin-protein ligase activity // ligase activity // acid-amino acid ligase activity	Coding	RefSeq	Homo sapiens ubiquitin-conjugating enzyme E2C (UBE2C), transcript variant 1, mRNA.	NM_007019	---	---	44441215	44445596	+	O00762	TC20000357.hg.1	Hs.93002
TC15000387.hg.1	7.49469e-05	2.7932	down	8.08529	8.21411	8.05019	9.51589	9.53484	9.74461	main	chr15	15q21.2	NM_001144955	DTW domain containing 1	DTWD1	56986	---	---	---	---	---	---	Coding	RefSeq	Homo sapiens DTW domain containing 1 (DTWD1), transcript variant 2, mRNA.	NM_001144955	---	---	49913177	49937337	+	Q8N5C7	TC15000387.hg.1	Hs.127432
TC10001297.hg.1	0.000854712	2.79133	down	4.65744	5.06214	4.54463	6.20751	6.16537	6.33418	main	chr10	10q11	NM_015235	cleavage stimulation factor, 3' pre-RNA, subunit 2, 64kDa, tau variant	CSTF2T	23283	GO:0006397	mRNA processing	GO:0005622 // GO:0005634	intracellular // nucleus	GO:0000166 // GO:0003723 // GO:0003676	nucleotide binding // RNA binding // nucleic acid binding	Coding	RefSeq	Homo sapiens cleavage stimulation factor, 3' pre-RNA, subunit 2, 64kDa, tau variant (CSTF2T), mRNA.	NM_015235	mRNA_processing_Reactome	GenMAPP	53455246	53459355	-	Q9H0L4	TC10001297.hg.1	Hs.591358
TC11001027.hg.1	0.00371834	2.78606	down	5.41497	5.53088	5.09037	7.21139	6.74354	6.51597	main	chr11	11q23.1	NM_006169	nicotinamide N-methyltransferase	NNMT	4837	GO:0006805 // GO:0010243 // GO:0031100 // GO:0032259 // GO:0042493 // GO:0044281 // GO:0032259	xenobiotic metabolic process // response to organic nitrogen // organ regeneration // methylation // response to drug // small molecule metabolic process // methylation	GO:0005829 // GO:0005737	cytosol // cytoplasm	GO:0008112 // GO:0008112 // GO:0008168 // GO:0016740	nicotinamide N-methyltransferase activity // nicotinamide N-methyltransferase activity // methyltransferase activity // transferase activity	Coding	RefSeq	Homo sapiens nicotinamide N-methyltransferase (NNMT), mRNA.	NM_006169	---	---	114128509	114184007	+	P40261	TC11001027.hg.1	Hs.503911
TC05001485.hg.1	0.00320268	2.78579	up	4.80477	4.9104	5.51037	3.70069	3.43994	3.65064	main	chr5	---	---	---	---	---	---	---	---	---	---	---	Coding	ENSEMBL	ncrna:snoRNA chromosome:GRCh37:5:74178481:74178608:-1 gene:ENSG00000212363 gene_biotype:snoRNA transcript_biotype:snoRNA	ENST00000391061	---	---	74178481	74178608	-	---	TC05001485.hg.1	---
TC01001516.hg.1	0.0241802	2.78546	down	6.95127	6.90036	6.47699	9.00846	7.702	8.05191	main	chr1	1q25.1	NM_018122	aspartyl-tRNA synthetase 2, mitochondrial	DARS2	55157	GO:0006418 // GO:0010467 // GO:0043039 // GO:0070145 // GO:0006412 // GO:0006418	tRNA aminoacylation for protein translation // gene expression // tRNA aminoacylation // mitochondrial asparaginyl-tRNA aminoacylation // translation // tRNA aminoacylation for protein translation	GO:0005634 // GO:0005739 // GO:0005739 // GO:0005759 // GO:0005737 // GO:0005739 // GO:0005759	nucleus // mitochondrion // mitochondrion // mitochondrial matrix // cytoplasm // mitochondrion // mitochondrial matrix	GO:0000049 // GO:0004815 // GO:0005515 // GO:0005524 // GO:0042803 // GO:0050560 // GO:0000166 // GO:0003676 // GO:0004812 // GO:0004815 // GO:0005524 // GO:0016874	tRNA binding // aspartate-tRNA ligase activity // protein binding // ATP binding // protein homodimerization activity // aspartate-tRNA(Asn) ligase activity // nucleotide binding // nucleic acid binding // aminoacyl-tRNA ligase activity // aspartate-tRNA ligase activity // ATP binding // ligase activity	Coding	RefSeq	Homo sapiens aspartyl-tRNA synthetase 2, mitochondrial (DARS2), nuclear gene encoding mitochondrial protein, mRNA.	NM_018122	---	---	173793641	173827684	+	Q6PI48	TC01001516.hg.1	Hs.647707
TC16000471.hg.1	0.0103847	2.78471	up	8.51424	8.04551	9.12019	7.06569	7.24976	6.93191	main	chr16	---	ENST00000379816	metallothionein 1C, pseudogene	MT1CP	---	---	---	---	---	---	---	Coding	ENSEMBL	cdna:pseudogene chromosome:GRCh37:16:56682743:56683426:1 gene:ENSG00000205360 gene_biotype:pseudogene transcript_biotype:unprocessed_pseudogene	ENST00000379816	---	---	56682743	56683426	+	---	TC16000471.hg.1	---
TC03001720.hg.1	0.000327884	2.78229	down	6.52824	6.71908	6.28993	7.97396	7.93986	8.05225	main	chr3	3q21.2	NM_020733	heart development protein with EGF-like domains 1	HEG1	57493	GO:0001570 // GO:0001701 // GO:0001886 // GO:0001945 // GO:0003017 // GO:0003209 // GO:0003281 // GO:0009791 // GO:0030324 // GO:0035264 // GO:0045216 // GO:0048845 // GO:0050878 // GO:0060039 // GO:0001885 // GO:0001944 // GO:0007275 // GO:0007507	vasculogenesis // in utero embryonic development // endothelial cell morphogenesis // lymph vessel development // lymph circulation // cardiac atrium morphogenesis // ventricular septum development // post-embryonic development // lung development // multicellular organism growth // cell-cell junction organization // venous blood vessel morphogenesis // regulation of body fluid levels // pericard…	GO:0005576 // GO:0005911 // GO:0009897 // GO:0016021 // GO:0005886 // GO:0009986 // GO:0016020 // GO:0030054	extracellular region // cell-cell junction // external side of plasma membrane // integral to membrane // plasma membrane // cell surface // membrane // cell junction	GO:0005509	calcium ion binding	Coding	RefSeq	Homo sapiens heart development protein with EGF-like domains 1 (HEG1), mRNA.	NM_020733	---	---	124684554	124774802	-	Q9ULI3	TC03001720.hg.1	Hs.477420
TC13000064.hg.1	0.00645409	2.78048	up	12.8967	12.8647	13.1093	10.9466	11.6605	11.8377	main	chr13	13q12.13	NM_001008564	nucleoporin like 1	NUPL1	9818	GO:0005975 // GO:0008645 // GO:0010827 // GO:0015031 // GO:0015758 // GO:0016032 // GO:0019221 // GO:0022415 // GO:0044281 // GO:0051028 // GO:0055085 // GO:0000278 // GO:0006810 // GO:0006913 // GO:0007077	carbohydrate metabolic process // hexose transport // regulation of glucose transport // protein transport // glucose transport // viral reproduction // cytokine-mediated signaling pathway // viral reproductive process // small molecule metabolic process // mRNA transport // transmembrane transport // mitotic cell cycle // transport // nucleocytoplasmic transport // mitotic nuclear envelope disas…	GO:0005635 // GO:0005643 // GO:0031965 // GO:0005634 // GO:0016020	nuclear envelope // nuclear pore // nuclear membrane // nucleus // membrane	GO:0005487	nucleocytoplasmic transporter activity	Coding	RefSeq	Homo sapiens nucleoporin like 1 (NUPL1), transcript variant 2, mRNA.	NM_001008564	---	---	25875662	25923938	+	Q9BVL2	TC13000064.hg.1	Hs.507537
TC05001833.hg.1	0.00575843	2.77909	up	9.01123	9.42107	9.20691	7.26247	7.86153	8.09139	main	chr5	---	---	---	---	---	---	---	---	---	---	---	Coding	ENSEMBL	ncrna:snoRNA chromosome:GRCh37:5:137894659:137894728:-1 gene:ENSG00000222937 gene_biotype:snoRNA transcript_biotype:snoRNA	ENST00000411005	---	---	137894659	137894728	-	---	TC05001833.hg.1	---
TC10000130.hg.1	0.00823757	2.77837	up	6.81639	6.78721	7.15224	5.17785	6.00288	5.1524	main	chr10	---	---	---	---	---	---	---	---	---	---	---	Coding	ENSEMBL	ncrna:snoRNA chromosome:GRCh37:10:17721187:17721296:1 gene:ENSG00000251959 gene_biotype:snoRNA transcript_biotype:snoRNA	ENST00000516150	---	---	17721187	17721296	+	---	TC10000130.hg.1	---
TC01000456.hg.1	0.00527248	2.77146	down	7.48137	7.71058	7.71861	9.60688	8.768	8.94762	main	chr1	1p32-p34	NM_005095	zinc finger, MYM-type 4	ZMYM4	9202	GO:0007010 // GO:0007275 // GO:0022604	cytoskeleton organization // multicellular organismal development // regulation of cell morphogenesis	---	---	GO:0003677 // GO:0008270 // GO:0046872	DNA binding // zinc ion binding // metal ion binding	Coding	RefSeq	Homo sapiens zinc finger, MYM-type 4 (ZMYM4), mRNA.	NM_005095	---	---	35734568	35887659	+	Q5VZL5	TC01000456.hg.1	Hs.269211
TC09000957.hg.1	0.000301531	2.76494	down	4.59265	4.8289	4.39791	6.05924	6.06871	6.09326	main	chr9	9p22	NM_018847	kelch-like family member 9	KLHL9	55958	GO:0000910 // GO:0007067 // GO:0016567 // GO:0007049 // GO:0016567 // GO:0051301	cytokinesis // mitosis // protein ubiquitination // cell cycle // protein ubiquitination // cell division	GO:0030496 // GO:0031463	midbody // Cul3-RING ubiquitin ligase complex	GO:0004842	ubiquitin-protein ligase activity	Coding	RefSeq	Homo sapiens kelch-like family member 9 (KLHL9), mRNA.	NM_018847	---	---	21324051	21335429	-	Q9P2J3	TC09000957.hg.1	Hs.701778 // Hs.710126 // Hs.744736
TC22000285.hg.1	0.000382511	2.76379	up	11.7741	11.9743	12.0698	10.4191	10.3322	10.6669	main	chr22	22q13.1	NM_002305	lectin, galactoside-binding, soluble, 1	LGALS1	3956	GO:0002317 // GO:0006915 // GO:0007165 // GO:0010812 // GO:0010977 // GO:0031295 // GO:0033555 // GO:0034120 // GO:0042493 // GO:0042981 // GO:0043123 // GO:0045445 // GO:0048678 // GO:0071333 // GO:0071407	plasma cell differentiation // apoptotic process // signal transduction // negative regulation of cell-substrate adhesion // negative regulation of neuron projection development // T cell costimulation // multicellular organismal response to stress // positive regulation of erythrocyte aggregation // response to drug // regulation of apoptotic process // positive regulation of I-kappaB kinase/NF-…	GO:0005578 // GO:0005615 // GO:0005622 // GO:0005634 // GO:0005737 // GO:0009986 // GO:0031012 // GO:0031012 // GO:0005576 // GO:0005615 // GO:0005737	proteinaceous extracellular matrix // extracellular space // intracellular // nucleus // cytoplasm // cell surface // extracellular matrix // extracellular matrix // extracellular region // extracellular space // cytoplasm	GO:0001948 // GO:0004871 // GO:0016936 // GO:0030395 // GO:0042803 // GO:0043236 // GO:0005515 // GO:0030246	glycoprotein binding // signal transducer activity // galactoside binding // lactose binding // protein homodimerization activity // laminin binding // protein binding // carbohydrate binding	Coding	RefSeq	Homo sapiens lectin, galactoside-binding, soluble, 1 (LGALS1), mRNA.	NM_002305	---	---	38071613	38075813	+	P09382	TC22000285.hg.1	Hs.445351
TC01001878.hg.1	0.00315014	2.76092	down	5.46885	5.94238	6.20993	7.48835	7.21838	7.30987	main	chr1	---	---	---	---	---	---	---	---	---	---	---	Coding	UCSC Genes	---	uc021pkb.1	---	---	228156673	228156704	+	---	TC01001878.hg.1	---
TC07000288.hg.1	0.00315014	2.76092	down	5.46885	5.94238	6.20993	7.48835	7.21838	7.30987	main	chr7	---	---	---	---	---	---	---	---	---	---	---	Coding	UCSC Genes	---	uc003tnk.1	---	---	45848516	45848547	+	---	TC07000288.hg.1	---
TC07000366.hg.1	0.00315014	2.76092	down	5.46885	5.94238	6.20993	7.48835	7.21838	7.30987	main	chr7	---	---	---	---	---	---	---	---	---	---	---	Coding	UCSC Genes	---	uc003tsu.1	---	---	63207223	63207254	+	---	TC07000366.hg.1	---
TC07001381.hg.1	0.00315014	2.76092	down	5.46885	5.94238	6.20993	7.48835	7.21838	7.30987	main	chr7	---	---	---	---	---	---	---	---	---	---	---	Coding	UCSC Genes	---	uc003tpw.1	---	---	51458968	51458999	-	---	TC07001381.hg.1	---
TC07001402.hg.1	0.00315014	2.76092	down	5.46885	5.94238	6.20993	7.48835	7.21838	7.30987	main	chr7	---	---	---	---	---	---	---	---	---	---	---	Coding	UCSC Genes	---	uc003tqv.1	---	---	55814294	55814325	-	---	TC07001402.hg.1	---
TC07001412.hg.1	0.00315014	2.76092	down	5.46885	5.94238	6.20993	7.48835	7.21838	7.30987	main	chr7	---	---	---	---	---	---	---	---	---	---	---	Coding	UCSC Genes	---	uc003tse.1	---	---	56444768	56444799	-	---	TC07001412.hg.1	---
TC07001423.hg.1	0.00315014	2.76092	down	5.46885	5.94238	6.20993	7.48835	7.21838	7.30987	main	chr7	---	---	---	---	---	---	---	---	---	---	---	Coding	UCSC Genes	---	uc011kdg.1	---	---	56897833	56897864	-	---	TC07001423.hg.1	---
TC01001685.hg.1	0.0286368	2.75994	down	7.52394	7.18705	6.21281	8.06816	8.53856	8.71099	main	chr1	1q32	NM_006763	BTG family, member 2	BTG2	7832	GO:0006281 // GO:0006479 // GO:0006974 // GO:0008285 // GO:0008306 // GO:0009612 // GO:0009952 // GO:0014070 // GO:0017148 // GO:0021542 // GO:0021954 // GO:0031175 // GO:0043066 // GO:0043434 // GO:0051602 // GO:0060213 // GO:2000178 // GO:0006351 // GO:0006355 // GO:0008285 // GO:0010033 // GO:0010243 // GO:0030182 // GO:0035914 // GO:0045944	DNA repair // protein methylation // response to DNA damage stimulus // negative regulation of cell proliferation // associative learning // response to mechanical stimulus // anterior/posterior pattern specification // response to organic cyclic compound // negative regulation of translation // dentate gyrus development // central nervous system neuron development // neuron projection developmen…	---	---	GO:0001077 // GO:0005515	RNA polymerase II core promoter proximal region sequence-specific DNA binding transcription factor activity involved in positive regulation of transcription // protein binding	Coding	RefSeq	Homo sapiens BTG family, member 2 (BTG2), mRNA.	NM_006763	---	---	203274619	203278730	+	P78543	TC01001685.hg.1	Hs.519162
TC02002189.hg.1	0.0044061	2.75884	down	6.59121	6.98713	6.18837	7.94307	7.95671	8.25911	main	chr2	---	---	---	---	---	---	---	---	---	---	---	Coding	ENSEMBL	cdna:putative chromosome:GRCh37:2:110352270:110363275:-1 gene:ENSG00000230696 gene_biotype:processed_transcript transcript_biotype:processed_transcript	ENST00000425576	---	---	110352270	110363275	-	---	TC02002189.hg.1	Hs.680448
TC05000672.hg.1	0.00284428	2.75766	up	12.2355	12.1667	12.6639	11.1951	10.8366	10.6441	main	chr5	---	---	---	---	---	---	---	---	---	---	---	Coding	ENSEMBL	[retired] ncrna:miRNA chromosome:GRCh37:5:134259743:134259812:1 gene:ENSG00000238828 gene_biotype:miRNA transcript_biotype:miRNA	ENST00000458878	---	---	134259743	134259812	+	---	TC05000672.hg.1	---
TC01003174.hg.1	0.00236118	2.75612	down	8.11094	8.22534	7.56601	9.44202	9.31432	9.53385	main	chr1	1q21.2	ENST00000369175	family with sequence similarity 72, member C	FAM72C	554282	---	---	---	---	---	---	Coding	ENSEMBL	cdna:novel chromosome:GRCh37:1:149449934:149459549:-1 gene:ENSG00000203817 gene_biotype:protein_coding transcript_biotype:protein_coding	ENST00000369175	---	---	149438750	149459549	-	H0Y354	TC01003174.hg.1	Hs.568238 // Hs.744303 // Hs.735819
TC10001673.hg.1	0.00329533	2.75056	down	5.17882	5.39488	5.21073	7.14637	6.39354	6.6237	main	chr10	10q25.1	NM_014881	DNA cross-link repair 1A	DCLRE1A	9937	GO:0006289 // GO:0007067 // GO:0051301 // GO:0006281 // GO:0006974 // GO:0007049	nucleotide-excision repair // mitosis // cell division // DNA repair // response to DNA damage stimulus // cell cycle	GO:0005634 // GO:0005730 // GO:0005634	nucleus // nucleolus // nucleus	GO:0016787	hydrolase activity	Coding	RefSeq	Homo sapiens DNA cross-link repair 1A (DCLRE1A), transcript variant 2, mRNA.	NM_014881	---	---	115594484	115614142	-	Q6PJP8	TC10001673.hg.1	Hs.1560
TC12001225.hg.1	0.00161779	2.75013	down	7.21301	7.07301	7.08079	8.95363	8.36292	8.42877	main	chr12	12p13.2	NM_018048	mago-nashi homolog B (Drosophila)	MAGOHB	55110	GO:0006397 // GO:0008380 // GO:0051028 // GO:0006810	mRNA processing // RNA splicing // mRNA transport // transport	GO:0005634	nucleus	GO:0003723	RNA binding	Coding	RefSeq	Homo sapiens mago-nashi homolog B (Drosophila) (MAGOHB), mRNA.	NM_018048	---	---	10756364	10766222	-	Q96A72	TC12001225.hg.1	Hs.104650
TC02000466.hg.1	0.00179071	2.74622	up	11.1269	11.4265	11.6256	10.1406	9.68392	9.9821	main	chr2	2p13	NM_000189	hexokinase 2	HK2	3099	GO:0001678 // GO:0005975 // GO:0006096 // GO:0007595 // GO:0008637 // GO:0008645 // GO:0015758 // GO:0044281 // GO:0046324 // GO:0051156 // GO:0055085 // GO:0001678 // GO:0005975 // GO:0006006 // GO:0006096 // GO:0006096 // GO:0008152 // GO:0008637 // GO:0016310 // GO:0019318 // GO:0046835 // GO:0051156	cellular glucose homeostasis // carbohydrate metabolic process // glycolysis // lactation // apoptotic mitochondrial changes // hexose transport // glucose transport // small molecule metabolic process // regulation of glucose import // glucose 6-phosphate metabolic process // transmembrane transport // cellular glucose homeostasis // carbohydrate metabolic process // glucose metabolic process //…	GO:0005741 // GO:0005829 // GO:0005739 // GO:0005741 // GO:0005741 // GO:0016020	mitochondrial outer membrane // cytosol // mitochondrion // mitochondrial outer membrane // mitochondrial outer membrane // membrane	GO:0004340 // GO:0004396 // GO:0005524 // GO:0005536 // GO:0008865 // GO:0019158 // GO:0000166 // GO:0003824 // GO:0004340 // GO:0004396 // GO:0008865 // GO:0016301 // GO:0016740 // GO:0016773 // GO:0019158	glucokinase activity // hexokinase activity // ATP binding // glucose binding // fructokinase activity // mannokinase activity // nucleotide binding // catalytic activity // glucokinase activity // hexokinase activity // fructokinase activity // kinase activity // transferase activity // phosphotransferase activity, alcohol group as acceptor // mannokinase activity	Coding	RefSeq	Homo sapiens hexokinase 2 (HK2), mRNA.	NM_000189	Glycolysis_and_Gluconeogenesis	GenMAPP	75059782	75120486	+	P52789	TC02000466.hg.1	Hs.406266 // Hs.591588
TC01003191.hg.1	0.00107667	2.74205	up	12.4553	12.0806	12.6392	11.0397	10.8817	10.8879	main	chr1	1q21.2	NR_036461	histone cluster 2, H2bc (pseudogene)	HIST2H2BC	337873	GO:0006334	nucleosome assembly	GO:0000786 // GO:0005634 // GO:0005694	nucleosome // nucleus // chromosome	GO:0003677 // GO:0046982	DNA binding // protein heterodimerization activity	Coding	RefSeq	Homo sapiens histone cluster 2, H2bc (pseudogene) (HIST2H2BC), non-coding RNA.	NR_036461	---	---	149821759	149822340	-	Q6DN03	TC01003191.hg.1	Hs.666643
TC06000946.hg.1	0.00478271	2.74155	up	13.4868	13.2215	13.4046	12.405	11.6705	11.6725	main	chr6	---	ENST00000363062	RNA, U1 small nuclear 18, pseudogene	RNU1-18P	---	---	---	---	---	---	---	Coding	ENSEMBL	ncrna:snRNA chromosome:GRCh37:6:122532794:122532957:1 gene:ENSG00000199932 gene_biotype:snRNA transcript_biotype:snRNA	ENST00000363062	---	---	122532794	122532957	+	---	TC06000946.hg.1	---
TC19000425.hg.1	0.00067184	2.73936	down	5.88837	6.19461	5.78497	7.55035	7.24285	7.43627	main	chr19	19q13.11	NM_001136156	zinc finger protein 507	ZNF507	22847	GO:0006351 // GO:0006355	transcription, DNA-dependent // regulation of transcription, DNA-dependent	GO:0005634	nucleus	GO:0003677 // GO:0008270 // GO:0003676 // GO:0046872	DNA binding // zinc ion binding // nucleic acid binding // metal ion binding	Coding	RefSeq	Homo sapiens zinc finger protein 507 (ZNF507), transcript variant 1, mRNA.	NM_001136156	---	---	32836514	32878573	+	Q8TCN5	TC19000425.hg.1	Hs.205392
TC10001390.hg.1	0.00957873	2.73932	down	5.07826	5.2835	4.33603	6.16111	6.32372	6.57441	main	chr10	---	---	---	---	---	---	---	---	---	---	---	Coding	UCSC Genes	---	uc021ptf.1	---	---	74035669	74035696	-	---	TC10001390.hg.1	---
TC06002147.hg.1	0.00273326	2.7355	down	6.02071	6.70262	6.41724	7.789	7.69048	8.0165	main	chr6	---	---	---	---	---	---	---	---	---	---	---	Coding	UCSC Genes	---	uc021zfu.1	---	---	136972993	136973028	-	---	TC06002147.hg.1	---
TC05000125.hg.1	0.000861664	2.73503	down	12.25	12.2557	11.8293	13.6694	13.4071	13.6132	main	chr5	5p14.1	NR_038848	uncharacterized LOC643401	LOC643401	---	---	---	---	---	---	---	Coding	RefSeq	Homo sapiens uncharacterized LOC643401 (LOC643401), non-coding RNA.	NR_038848	---	---	27472399	27496508	+	---	TC05000125.hg.1	Hs.533212
TC06000073.hg.1	5.93531e-06	2.735	down	7.50394	7.63246	7.58652	8.98684	9.07578	9.01494	main	chr6	6p24.2	NM_017906	PAK1 interacting protein 1	PAK1IP1	55003	GO:0009968	negative regulation of signal transduction	GO:0005634 // GO:0005730 // GO:0005886 // GO:0005634	nucleus // nucleolus // plasma membrane // nucleus	---	---	Coding	RefSeq	Homo sapiens PAK1 interacting protein 1 (PAK1IP1), mRNA.	NM_017906	---	---	10694928	10710015	+	Q9NWT1	TC06000073.hg.1	Hs.310231
TC16000171.hg.1	0.00120325	2.73289	down	8.67587	9.00466	8.92118	10.6092	10.1429	10.2009	main	chr16	16p13.12	NM_014048	MKL/myocardin-like 2	MKL2	57496	GO:0001701 // GO:0001889 // GO:0003007 // GO:0006351 // GO:0007517 // GO:0045844 // GO:0045944 // GO:0048514 // GO:0048568 // GO:0048738 // GO:0051145 // GO:0006355 // GO:0007275 // GO:0007507 // GO:0010467 // GO:0010468 // GO:0030154 // GO:0045893 // GO:0045944	in utero embryonic development // liver development // heart morphogenesis // transcription, DNA-dependent // muscle organ development // positive regulation of striated muscle tissue development // positive regulation of transcription from RNA polymerase II promoter // blood vessel morphogenesis // embryonic organ development // cardiac muscle tissue development // smooth muscle cell differentia…	GO:0005634 // GO:0005737 // GO:0005634	nucleus // cytoplasm // nucleus	GO:0003676 // GO:0003700 // GO:0003713 // GO:0003779 // GO:0005515	nucleic acid binding // sequence-specific DNA binding transcription factor activity // transcription coactivator activity // actin binding // protein binding	Coding	RefSeq	Homo sapiens MKL/myocardin-like 2 (MKL2), mRNA.	NM_014048	---	---	14165196	14360636	+	Q9ULH7	TC16000171.hg.1	Hs.49143
TC01001045.hg.1	0.00324902	2.73154	down	7.89592	7.87246	7.22315	9.00377	9.10411	9.2328	main	chr1	1p11.2	NM_001100910	family with sequence similarity 72, member B	FAM72B	653820	---	---	---	---	---	---	Coding	RefSeq	Homo sapiens family with sequence similarity 72, member B (FAM72B), mRNA.	NM_001100910	---	---	120837272	120855681	+	Q86X60	TC01001045.hg.1	Hs.339665
TC10001740.hg.1	0.00771991	2.72676	down	8.27827	8.62372	8.349	10.4079	9.61768	9.56698	main	chr10	10q26.2	NM_018180	DEAH (Asp-Glu-Ala-His) box polypeptide 32	DHX32	55760	---	---	GO:0005634 // GO:0005739	nucleus // mitochondrion	GO:0004386 // GO:0005524 // GO:0000166 // GO:0016787	helicase activity // ATP binding // nucleotide binding // hydrolase activity	Coding	RefSeq	Homo sapiens DEAH (Asp-Glu-Ala-His) box polypeptide 32 (DHX32), mRNA.	NM_018180	---	---	127524906	127585027	-	Q7L7V1	TC10001740.hg.1	Hs.370292
TC01000134.hg.1	0.000599345	2.7256	down	7.77854	7.92593	7.4677	9.07104	9.16806	9.27278	main	chr1	1p36.22	NM_007375	TAR DNA binding protein	TARDBP	23435	GO:0006366 // GO:0006397 // GO:0008219 // GO:0008380 // GO:0043922 // GO:0070935 // GO:0006351 // GO:0006355 // GO:0008380	transcription from RNA polymerase II promoter // mRNA processing // cell death // RNA splicing // negative regulation by host of viral transcription // 3'-UTR-mediated mRNA stabilization // transcription, DNA-dependent // regulation of transcription, DNA-dependent // RNA splicing	GO:0005634 // GO:0005730 // GO:0005634	nucleus // nucleolus // nucleus	GO:0000166 // GO:0003690 // GO:0003700 // GO:0003723 // GO:0003730 // GO:0005515 // GO:0003676 // GO:0003677 // GO:0003723 // GO:0042802	nucleotide binding // double-stranded DNA binding // sequence-specific DNA binding transcription factor activity // RNA binding // mRNA 3'-UTR binding // protein binding // nucleic acid binding // DNA binding // RNA binding // identical protein binding	Coding	RefSeq	Homo sapiens TAR DNA binding protein (TARDBP), mRNA.	NM_007375	---	---	11072414	11085796	+	Q13148	TC01000134.hg.1	Hs.300624
TC12000142.hg.1	0.00615933	2.72535	down	4.87465	4.48309	4.60179	6.47965	5.63339	6.18582	main	chr12	12p13.31	NR_036466	uncharacterized LOC100499405	LOC100499405	---	---	---	---	---	---	---	Coding	RefSeq	Homo sapiens uncharacterized LOC100499405 (LOC100499405), non-coding RNA.	NR_036466	---	---	9392599	9395645	+	---	TC12000142.hg.1	Hs.182314
TC02002286.hg.1	0.00278455	2.72404	up	7.38601	7.21301	7.85366	5.82093	6.15878	6.13573	main	chr2	---	ENST00000364600	RNA, Ro-associated Y4 pseudogene 7	RNY4P7	---	---	---	---	---	---	---	Coding	ENSEMBL	ncrna:misc_RNA chromosome:GRCh37:2:128556477:128556572:-1 gene:ENSG00000201470 gene_biotype:misc_RNA transcript_biotype:misc_RNA	ENST00000364600	---	---	128556477	128556572	-	---	TC02002286.hg.1	---
TC12001367.hg.1	0.00434843	2.72323	up	10.1195	10.1572	10.4445	8.34859	9.08237	8.95429	main	chr12	12p11.21	NM_001113402	antagonist of mitotic exit network 1 homolog (S. cerevisiae)	AMN1	196394	---	---	---	---	---	---	Coding	RefSeq	Homo sapiens antagonist of mitotic exit network 1 homolog (S. cerevisiae) (AMN1), transcript variant 1, mRNA.	NM_001113402	---	---	31824071	31882108	-	Q8IY45	TC12001367.hg.1	Hs.585084
TC12001500.hg.1	0.0363297	2.72151	up	9.05755	9.09438	9.31202	6.8015	8.28425	8.04498	main	chr12	---	---	---	---	---	---	---	---	---	---	---	Coding	ENSEMBL	ncrna:snRNA chromosome:GRCh37:12:51407917:51408024:-1 gene:ENSG00000206830 gene_biotype:snRNA transcript_biotype:snRNA	ENST00000384103	---	---	51407917	51408024	-	---	TC12001500.hg.1	---
TC20000599.hg.1	0.014742	2.71821	up	12.9895	12.7979	12.8674	10.7751	11.6131	11.9387	main	chr20	20p12.3	NM_019593	glycerophosphocholine phosphodiesterase GDE1 homolog (S. cerevisiae)	GPCPD1	56261	GO:0006071 // GO:0006644 // GO:0044281 // GO:0046474 // GO:0006629	glycerol metabolic process // phospholipid metabolic process // small molecule metabolic process // glycerophospholipid biosynthetic process // lipid metabolic process	GO:0005829 // GO:0005737	cytosol // cytoplasm	GO:0008889 // GO:0047389 // GO:2001070 // GO:0008081 // GO:0016787 // GO:0030246	glycerophosphodiester phosphodiesterase activity // glycerophosphocholine phosphodiesterase activity // starch binding // phosphoric diester hydrolase activity // hydrolase activity // carbohydrate binding	Coding	RefSeq	Homo sapiens glycerophosphocholine phosphodiesterase GDE1 homolog (S. cerevisiae) (GPCPD1), mRNA.	NM_019593	---	---	5525080	5591672	-	Q9NPB8	TC20000599.hg.1	Hs.636359
TC03003320.hg.1	0.0260801	2.71612	down	10.8831	11.109	9.77924	12.1167	11.8781	12.1011	main	chr3	3p12-q12	NM_001005474	nuclear factor of kappa light polypeptide gene enhancer in B-cells inhibitor, zeta	NFKBIZ	64332	GO:0006351 // GO:0006355 // GO:0006954	transcription, DNA-dependent // regulation of transcription, DNA-dependent // inflammatory response	GO:0005634	nucleus	---	---	Coding	RefSeq	Homo sapiens nuclear factor of kappa light polypeptide gene enhancer in B-cells inhibitor, zeta (NFKBIZ), transcript variant 2, mRNA.	NM_001005474	---	---	101546834	101579869	+	Q9BYH8	TC03003320.hg.1	Hs.319171
TC18000266.hg.1	0.00128742	2.71264	up	11.5176	11.7287	11.9116	10.0048	10.4017	10.4322	main	chr18	18q23	NM_001136180	heat shock factor binding protein 1-like 1	HSBP1L1	440498	---	---	---	---	---	---	Coding	RefSeq	Homo sapiens heat shock factor binding protein 1-like 1 (HSBP1L1), mRNA.	NM_001136180	---	---	77724582	77730822	+	C9JCN9	TC18000266.hg.1	Hs.191582
TC21000537.hg.1	0.00297765	2.70913	up	15.8806	16.0134	16.3356	14.9866	14.4044	14.5251	main	chr21	21q22.3	NM_004339	pituitary tumor-transforming 1 interacting protein	PTTG1IP	754	GO:0006606	protein import into nucleus	GO:0005634 // GO:0005737 // GO:0016020 // GO:0016021 // GO:0005634 // GO:0005737 // GO:0016020	nucleus // cytoplasm // membrane // integral to membrane // nucleus // cytoplasm // membrane	GO:0003674	molecular_function	Coding	RefSeq	Homo sapiens pituitary tumor-transforming 1 interacting protein (PTTG1IP), mRNA.	NM_004339	---	---	46269500	46293818	-	P53801	TC21000537.hg.1	Hs.474010
TC10000335.hg.1	0.0293798	2.70754	up	10.116	9.99009	9.96369	7.73685	8.89162	9.13038	main	chr10	---	---	---	---	---	---	---	---	---	---	---	Coding	ENSEMBL	ncrna:snoRNA chromosome:GRCh37:10:51383526:51383726:1 gene:ENSG00000223182 gene_biotype:snoRNA transcript_biotype:snoRNA	ENST00000411250	---	---	51383526	51383726	+	---	TC10000335.hg.1	---
TC10001283.hg.1	0.0293798	2.70754	up	10.116	9.99009	9.96369	7.73685	8.89162	9.13038	main	chr10	---	---	---	---	---	---	---	---	---	---	---	Coding	ENSEMBL	ncrna:snoRNA chromosome:GRCh37:10:51611024:51611224:-1 gene:ENSG00000223111 gene_biotype:snoRNA transcript_biotype:snoRNA	ENST00000411179	---	---	51611024	51611224	-	---	TC10001283.hg.1	---
TC17000948.hg.1	0.0255285	2.70545	down	5.52916	5.90548	5.16903	6.9529	6.36507	7.5933	main	chr17	---	---	---	---	---	---	---	---	---	---	---	Coding	ENSEMBL	[retired] ncrna:lincRNA chromosome:GRCh37:17:80200543:80203317:1 gene:ENSG00000245410	ENST00000499503	---	---	80200543	80203317	+	---	TC17000948.hg.1	---
TC02000211.hg.1	0.00191587	2.70383	down	7.94236	8.2049	8.14973	9.89288	9.31466	9.39447	main	chr2	2p22.3	NM_001193513	solute carrier family 30 (zinc transporter), member 6	SLC30A6	55676	GO:0006895 // GO:0044267 // GO:0055085 // GO:0006810 // GO:0006811 // GO:0006812 // GO:0006829 // GO:0055085 // GO:0071577	Golgi to endosome transport // cellular protein metabolic process // transmembrane transport // transport // ion transport // cation transport // zinc ion transport // transmembrane transport // zinc ion transmembrane transport	GO:0000139 // GO:0005739 // GO:0005794 // GO:0016021 // GO:0005794 // GO:0016020	Golgi membrane // mitochondrion // Golgi apparatus // integral to membrane // Golgi apparatus // membrane	GO:0005385 // GO:0008324	zinc ion transmembrane transporter activity // cation transmembrane transporter activity	Coding	RefSeq	Homo sapiens solute carrier family 30 (zinc transporter), member 6 (SLC30A6), transcript variant 1, mRNA.	NM_001193513	---	---	32390910	32449448	+	Q6NXT4	TC02000211.hg.1	Hs.23248
TC19000542.hg.1	0.00045402	2.7038	up	6.99616	7.27724	7.15826	5.65979	5.55008	5.91682	main	chr19	---	---	---	---	---	---	---	---	---	---	---	Coding	UCSC Genes	---	uc002olc.1	---	---	39840440	39843129	+	---	TC19000542.hg.1	---
TC11002052.hg.1	0.011923	2.70331	up	6.89538	6.72768	7.64451	5.45469	5.9876	5.5211	main	chr11	---	---	---	---	---	---	---	---	---	---	---	Coding	ENSEMBL	ncrna:miRNA chromosome:GRCh37:11:71789376:71789466:-1 gene:ENSG00000212089 gene_biotype:miRNA transcript_biotype:miRNA	ENST00000390800	---	---	71789376	71789466	-	---	TC11002052.hg.1	---
TC06000634.hg.1	0.00192791	2.70033	up	5.50978	5.15562	5.62045	4.22474	3.7428	4.0189	main	chr6	---	---	---	---	---	---	---	---	---	---	---	Coding	ENSEMBL	ncrna:misc_RNA chromosome:GRCh37:6:47456803:47456906:1 gene:ENSG00000199762 gene_biotype:misc_RNA transcript_biotype:misc_RNA	ENST00000362892	---	---	47456803	47456906	+	---	TC06000634.hg.1	---
TC01000388.hg.1	0.00076991	2.69505	up	14.8501	14.5641	14.9514	13.4964	13.1565	13.4217	main	chr1	1p35	NR_004407	RNA, U11 small nuclear	RNU11	26824	---	---	---	---	---	---	Coding	RefSeq	Homo sapiens RNA, U11 small nuclear (RNU11), small nuclear RNA.	NR_004407	---	---	28975112	28975246	+	---	TC01000388.hg.1	Hs.640266
TC10002961.hg.1	8.88411e-05	2.69475	down	5.78071	5.83237	5.78926	7.38329	7.07899	7.23051	main	chr10	10p12.31	NM_182543	NOP2/Sun domain family, member 6	NSUN6	221078	GO:0032259	methylation	---	---	GO:0003723 // GO:0008168 // GO:0016740	RNA binding // methyltransferase activity // transferase activity	Coding	RefSeq	Homo sapiens NOP2/Sun domain family, member 6 (NSUN6), mRNA.	NM_182543	---	---	18834264	18940551	-	Q8TEA1	TC10002961.hg.1	Hs.396175
TC01003920.hg.1	0.00637746	2.69415	up	14.901	14.5904	15.1298	13.8817	13.141	13.309	main	chr1	1q42 // 1q42 // 1q42 // 1q42 // 1q42 // 1q42 // 1q42 // 1q42 // 1q42 // 1q42 // 1q42 // 1q42 // 1q42 // 1q42 // 1q42 // 1q42	ENST00000362482 // ENST00000362482 // ENST00000362482 // ENST00000362482 // ENST00000362482 // ENST00000362482 // ENST00000362482 // ENST00000362482 // ENST00000362482 // ENST00000362482 // ENST00000362482 // ENST00000362482 // ENST00000362482 // ENST00000362482 // ENST00000362482 // ENST00000362482	RNA, 5S ribosomal 17 // RNA, 5S ribosomal 16 // RNA, 5S ribosomal 15 // RNA, 5S ribosomal 14 // RNA, 5S ribosomal 13 // RNA, 5S ribosomal 12 // RNA, 5S ribosomal 11 // RNA, 5S ribosomal 10 // RNA, 5S ribosomal 8 // RNA, 5S ribosomal 7 // RNA, 5S ribosomal 6 // RNA, 5S ribosomal 5 // RNA, 5S ribosomal 4 // RNA, 5S ribosomal 3 // RNA, 5S ribosomal 2 // RNA, 5S ribosomal 1	RNA5S17 // RNA5S16 // RNA5S15 // RNA5S14 // RNA5S13 // RNA5S12 // RNA5S11 // RNA5S10 // RNA5S8 // RNA5S7 // RNA5S6 // RNA5S5 // RNA5S4 // RNA5S3 // RNA5S2 // RNA5S1	---//---//---//---//---//---//---//---//---//---//---//---//---//---//---//---	---	---	---	---	---	---	Coding	ENSEMBL	ncrna:rRNA chromosome:GRCh37:1:228746015:228746133:-1 gene:ENSG00000199352 gene_biotype:rRNA transcript_biotype:rRNA	ENST00000362482	---	---	228746015	228746133	-	---	TC01003920.hg.1	---
TC01003921.hg.1	0.00637746	2.69415	up	14.901	14.5904	15.1298	13.8817	13.141	13.309	main	chr1	1q42 // 1q42 // 1q42 // 1q42 // 1q42 // 1q42 // 1q42 // 1q42 // 1q42 // 1q42 // 1q42 // 1q42 // 1q42 // 1q42 // 1q42 // 1q42	ENST00000364718 // ENST00000364718 // ENST00000364718 // ENST00000364718 // ENST00000364718 // ENST00000364718 // ENST00000364718 // ENST00000364718 // ENST00000364718 // ENST00000364718 // ENST00000364718 // ENST00000364718 // ENST00000364718 // ENST00000364718 // ENST00000364718 // ENST00000364718	RNA, 5S ribosomal 17 // RNA, 5S ribosomal 16 // RNA, 5S ribosomal 15 // RNA, 5S ribosomal 14 // RNA, 5S ribosomal 13 // RNA, 5S ribosomal 12 // RNA, 5S ribosomal 11 // RNA, 5S ribosomal 10 // RNA, 5S ribosomal 8 // RNA, 5S ribosomal 7 // RNA, 5S ribosomal 6 // RNA, 5S ribosomal 5 // RNA, 5S ribosomal 4 // RNA, 5S ribosomal 3 // RNA, 5S ribosomal 2 // RNA, 5S ribosomal 1	RNA5S17 // RNA5S16 // RNA5S15 // RNA5S14 // RNA5S13 // RNA5S12 // RNA5S11 // RNA5S10 // RNA5S8 // RNA5S7 // RNA5S6 // RNA5S5 // RNA5S4 // RNA5S3 // RNA5S2 // RNA5S1	---//---//---//---//---//---//---//---//---//---//---//---//---//---//---//---	---	---	---	---	---	---	Coding	ENSEMBL	ncrna:rRNA chromosome:GRCh37:1:228748256:228748374:-1 gene:ENSG00000201588 gene_biotype:rRNA transcript_biotype:rRNA	ENST00000364718	---	---	228748256	228748374	-	---	TC01003921.hg.1	---
TC01003922.hg.1	0.00637746	2.69415	up	14.901	14.5904	15.1298	13.8817	13.141	13.309	main	chr1	1q42 // 1q42 // 1q42 // 1q42 // 1q42 // 1q42 // 1q42 // 1q42 // 1q42 // 1q42 // 1q42 // 1q42 // 1q42 // 1q42 // 1q42 // 1q42	ENST00000362467 // ENST00000362467 // ENST00000362467 // ENST00000362467 // ENST00000362467 // ENST00000362467 // ENST00000362467 // ENST00000362467 // ENST00000362467 // ENST00000362467 // ENST00000362467 // ENST00000362467 // ENST00000362467 // ENST00000362467 // ENST00000362467 // ENST00000362467	RNA, 5S ribosomal 17 // RNA, 5S ribosomal 16 // RNA, 5S ribosomal 15 // RNA, 5S ribosomal 14 // RNA, 5S ribosomal 13 // RNA, 5S ribosomal 12 // RNA, 5S ribosomal 11 // RNA, 5S ribosomal 10 // RNA, 5S ribosomal 8 // RNA, 5S ribosomal 7 // RNA, 5S ribosomal 6 // RNA, 5S ribosomal 5 // RNA, 5S ribosomal 4 // RNA, 5S ribosomal 3 // RNA, 5S ribosomal 2 // RNA, 5S ribosomal 1	RNA5S17 // RNA5S16 // RNA5S15 // RNA5S14 // RNA5S13 // RNA5S12 // RNA5S11 // RNA5S10 // RNA5S8 // RNA5S7 // RNA5S6 // RNA5S5 // RNA5S4 // RNA5S3 // RNA5S2 // RNA5S1	---//---//---//---//---//---//---//---//---//---//---//---//---//---//---//---	---	---	---	---	---	---	Coding	ENSEMBL	ncrna:rRNA chromosome:GRCh37:1:228750497:228750615:-1 gene:ENSG00000199337 gene_biotype:rRNA transcript_biotype:rRNA	ENST00000362467	---	---	228750497	228750615	-	---	TC01003922.hg.1	---
TC01003923.hg.1	0.00637746	2.69415	up	14.901	14.5904	15.1298	13.8817	13.141	13.309	main	chr1	1q42 // 1q42 // 1q42 // 1q42 // 1q42 // 1q42 // 1q42 // 1q42 // 1q42 // 1q42 // 1q42 // 1q42 // 1q42 // 1q42 // 1q42 // 1q42	ENST00000363511 // ENST00000363511 // ENST00000363511 // ENST00000363511 // ENST00000363511 // ENST00000363511 // ENST00000363511 // ENST00000363511 // ENST00000363511 // ENST00000363511 // ENST00000363511 // ENST00000363511 // ENST00000363511 // ENST00000363511 // ENST00000363511 // ENST00000363511	RNA, 5S ribosomal 17 // RNA, 5S ribosomal 16 // RNA, 5S ribosomal 15 // RNA, 5S ribosomal 14 // RNA, 5S ribosomal 13 // RNA, 5S ribosomal 12 // RNA, 5S ribosomal 11 // RNA, 5S ribosomal 10 // RNA, 5S ribosomal 8 // RNA, 5S ribosomal 7 // RNA, 5S ribosomal 6 // RNA, 5S ribosomal 5 // RNA, 5S ribosomal 4 // RNA, 5S ribosomal 3 // RNA, 5S ribosomal 2 // RNA, 5S ribosomal 1	RNA5S17 // RNA5S16 // RNA5S15 // RNA5S14 // RNA5S13 // RNA5S12 // RNA5S11 // RNA5S10 // RNA5S8 // RNA5S7 // RNA5S6 // RNA5S5 // RNA5S4 // RNA5S3 // RNA5S2 // RNA5S1	---//---//---//---//---//---//---//---//---//---//---//---//---//---//---//---	---	---	---	---	---	---	Coding	ENSEMBL	ncrna:rRNA chromosome:GRCh37:1:228752738:228752856:-1 gene:ENSG00000200381 gene_biotype:rRNA transcript_biotype:rRNA	ENST00000363511	---	---	228752738	228752856	-	---	TC01003923.hg.1	---
TC01003924.hg.1	0.00637746	2.69415	up	14.901	14.5904	15.1298	13.8817	13.141	13.309	main	chr1	1q42 // 1q42 // 1q42 // 1q42 // 1q42 // 1q42 // 1q42 // 1q42 // 1q42 // 1q42 // 1q42 // 1q42 // 1q42 // 1q42 // 1q42 // 1q42	ENST00000362526 // ENST00000362526 // ENST00000362526 // ENST00000362526 // ENST00000362526 // ENST00000362526 // ENST00000362526 // ENST00000362526 // ENST00000362526 // ENST00000362526 // ENST00000362526 // ENST00000362526 // ENST00000362526 // ENST00000362526 // ENST00000362526 // ENST00000362526	RNA, 5S ribosomal 17 // RNA, 5S ribosomal 16 // RNA, 5S ribosomal 15 // RNA, 5S ribosomal 14 // RNA, 5S ribosomal 13 // RNA, 5S ribosomal 12 // RNA, 5S ribosomal 11 // RNA, 5S ribosomal 10 // RNA, 5S ribosomal 8 // RNA, 5S ribosomal 7 // RNA, 5S ribosomal 6 // RNA, 5S ribosomal 5 // RNA, 5S ribosomal 4 // RNA, 5S ribosomal 3 // RNA, 5S ribosomal 2 // RNA, 5S ribosomal 1	RNA5S17 // RNA5S16 // RNA5S15 // RNA5S14 // RNA5S13 // RNA5S12 // RNA5S11 // RNA5S10 // RNA5S8 // RNA5S7 // RNA5S6 // RNA5S5 // RNA5S4 // RNA5S3 // RNA5S2 // RNA5S1	---//---//---//---//---//---//---//---//---//---//---//---//---//---//---//---	---	---	---	---	---	---	Coding	ENSEMBL	ncrna:rRNA chromosome:GRCh37:1:228754979:228755097:-1 gene:ENSG00000199396 gene_biotype:rRNA transcript_biotype:rRNA	ENST00000362526	---	---	228754979	228755097	-	---	TC01003924.hg.1	---
TC01003925.hg.1	0.00637746	2.69415	up	14.901	14.5904	15.1298	13.8817	13.141	13.309	main	chr1	1q42 // 1q42 // 1q42 // 1q42 // 1q42 // 1q42 // 1q42 // 1q42 // 1q42 // 1q42 // 1q42 // 1q42 // 1q42 // 1q42 // 1q42 // 1q42	ENST00000363754 // ENST00000363754 // ENST00000363754 // ENST00000363754 // ENST00000363754 // ENST00000363754 // ENST00000363754 // ENST00000363754 // ENST00000363754 // ENST00000363754 // ENST00000363754 // ENST00000363754 // ENST00000363754 // ENST00000363754 // ENST00000363754 // ENST00000363754	RNA, 5S ribosomal 17 // RNA, 5S ribosomal 16 // RNA, 5S ribosomal 15 // RNA, 5S ribosomal 14 // RNA, 5S ribosomal 13 // RNA, 5S ribosomal 12 // RNA, 5S ribosomal 11 // RNA, 5S ribosomal 10 // RNA, 5S ribosomal 8 // RNA, 5S ribosomal 7 // RNA, 5S ribosomal 6 // RNA, 5S ribosomal 5 // RNA, 5S ribosomal 4 // RNA, 5S ribosomal 3 // RNA, 5S ribosomal 2 // RNA, 5S ribosomal 1	RNA5S17 // RNA5S16 // RNA5S15 // RNA5S14 // RNA5S13 // RNA5S12 // RNA5S11 // RNA5S10 // RNA5S8 // RNA5S7 // RNA5S6 // RNA5S5 // RNA5S4 // RNA5S3 // RNA5S2 // RNA5S1	---//---//---//---//---//---//---//---//---//---//---//---//---//---//---//---	---	---	---	---	---	---	Coding	ENSEMBL	ncrna:rRNA chromosome:GRCh37:1:228757194:228757312:-1 gene:ENSG00000200624 gene_biotype:rRNA transcript_biotype:rRNA	ENST00000363754	---	---	228757194	228757312	-	---	TC01003925.hg.1	---
TC01003926.hg.1	0.00637746	2.69415	up	14.901	14.5904	15.1298	13.8817	13.141	13.309	main	chr1	1q42 // 1q42 // 1q42 // 1q42 // 1q42 // 1q42 // 1q42 // 1q42 // 1q42 // 1q42 // 1q42 // 1q42 // 1q42 // 1q42 // 1q42 // 1q42	ENST00000365651 // ENST00000365651 // ENST00000365651 // ENST00000365651 // ENST00000365651 // ENST00000365651 // ENST00000365651 // ENST00000365651 // ENST00000365651 // ENST00000365651 // ENST00000365651 // ENST00000365651 // ENST00000365651 // ENST00000365651 // ENST00000365651 // ENST00000365651	RNA, 5S ribosomal 17 // RNA, 5S ribosomal 16 // RNA, 5S ribosomal 15 // RNA, 5S ribosomal 14 // RNA, 5S ribosomal 13 // RNA, 5S ribosomal 12 // RNA, 5S ribosomal 11 // RNA, 5S ribosomal 10 // RNA, 5S ribosomal 8 // RNA, 5S ribosomal 7 // RNA, 5S ribosomal 6 // RNA, 5S ribosomal 5 // RNA, 5S ribosomal 4 // RNA, 5S ribosomal 3 // RNA, 5S ribosomal 2 // RNA, 5S ribosomal 1	RNA5S17 // RNA5S16 // RNA5S15 // RNA5S14 // RNA5S13 // RNA5S12 // RNA5S11 // RNA5S10 // RNA5S8 // RNA5S7 // RNA5S6 // RNA5S5 // RNA5S4 // RNA5S3 // RNA5S2 // RNA5S1	---//---//---//---//---//---//---//---//---//---//---//---//---//---//---//---	---	---	---	---	---	---	Coding	ENSEMBL	ncrna:rRNA chromosome:GRCh37:1:228759414:228759532:-1 gene:ENSG00000202521 gene_biotype:rRNA transcript_biotype:rRNA	ENST00000365651	---	---	228759414	228759532	-	---	TC01003926.hg.1	---
TC01003927.hg.1	0.00637746	2.69415	up	14.901	14.5904	15.1298	13.8817	13.141	13.309	main	chr1	1q42 // 1q42 // 1q42 // 1q42 // 1q42 // 1q42 // 1q42 // 1q42 // 1q42 // 1q42 // 1q42 // 1q42 // 1q42 // 1q42 // 1q42 // 1q42	ENST00000363473 // ENST00000363473 // ENST00000363473 // ENST00000363473 // ENST00000363473 // ENST00000363473 // ENST00000363473 // ENST00000363473 // ENST00000363473 // ENST00000363473 // ENST00000363473 // ENST00000363473 // ENST00000363473 // ENST00000363473 // ENST00000363473 // ENST00000363473	RNA, 5S ribosomal 17 // RNA, 5S ribosomal 16 // RNA, 5S ribosomal 15 // RNA, 5S ribosomal 14 // RNA, 5S ribosomal 13 // RNA, 5S ribosomal 12 // RNA, 5S ribosomal 11 // RNA, 5S ribosomal 10 // RNA, 5S ribosomal 8 // RNA, 5S ribosomal 7 // RNA, 5S ribosomal 6 // RNA, 5S ribosomal 5 // RNA, 5S ribosomal 4 // RNA, 5S ribosomal 3 // RNA, 5S ribosomal 2 // RNA, 5S ribosomal 1	RNA5S17 // RNA5S16 // RNA5S15 // RNA5S14 // RNA5S13 // RNA5S12 // RNA5S11 // RNA5S10 // RNA5S8 // RNA5S7 // RNA5S6 // RNA5S5 // RNA5S4 // RNA5S3 // RNA5S2 // RNA5S1	---//---//---//---//---//---//---//---//---//---//---//---//---//---//---//---	---	---	---	---	---	---	Coding	ENSEMBL	ncrna:rRNA chromosome:GRCh37:1:228761656:228761774:-1 gene:ENSG00000200343 gene_biotype:rRNA transcript_biotype:rRNA	ENST00000363473	---	---	228761656	228761774	-	---	TC01003927.hg.1	---
TC01003929.hg.1	0.00637746	2.69415	up	14.901	14.5904	15.1298	13.8817	13.141	13.309	main	chr1	1q42 // 1q42 // 1q42 // 1q42 // 1q42 // 1q42 // 1q42 // 1q42 // 1q42 // 1q42 // 1q42 // 1q42 // 1q42 // 1q42 // 1q42 // 1q42	ENST00000363040 // ENST00000363040 // ENST00000363040 // ENST00000363040 // ENST00000363040 // ENST00000363040 // ENST00000363040 // ENST00000363040 // ENST00000363040 // ENST00000363040 // ENST00000363040 // ENST00000363040 // ENST00000363040 // ENST00000363040 // ENST00000363040 // ENST00000363040	RNA, 5S ribosomal 17 // RNA, 5S ribosomal 16 // RNA, 5S ribosomal 15 // RNA, 5S ribosomal 14 // RNA, 5S ribosomal 13 // RNA, 5S ribosomal 12 // RNA, 5S ribosomal 11 // RNA, 5S ribosomal 10 // RNA, 5S ribosomal 8 // RNA, 5S ribosomal 7 // RNA, 5S ribosomal 6 // RNA, 5S ribosomal 5 // RNA, 5S ribosomal 4 // RNA, 5S ribosomal 3 // RNA, 5S ribosomal 2 // RNA, 5S ribosomal 1	RNA5S17 // RNA5S16 // RNA5S15 // RNA5S14 // RNA5S13 // RNA5S12 // RNA5S11 // RNA5S10 // RNA5S8 // RNA5S7 // RNA5S6 // RNA5S5 // RNA5S4 // RNA5S3 // RNA5S2 // RNA5S1	---//---//---//---//---//---//---//---//---//---//---//---//---//---//---//---	---	---	---	---	---	---	Coding	ENSEMBL	ncrna:rRNA chromosome:GRCh37:1:228766137:228766255:-1 gene:ENSG00000199910 gene_biotype:rRNA transcript_biotype:rRNA	ENST00000363040	---	---	228766137	228766255	-	---	TC01003929.hg.1	---
TC01003930.hg.1	0.00637746	2.69415	up	14.901	14.5904	15.1298	13.8817	13.141	13.309	main	chr1	1q42 // 1q42 // 1q42 // 1q42 // 1q42 // 1q42 // 1q42 // 1q42 // 1q42 // 1q42 // 1q42 // 1q42 // 1q42 // 1q42 // 1q42 // 1q42	ENST00000362464 // ENST00000362464 // ENST00000362464 // ENST00000362464 // ENST00000362464 // ENST00000362464 // ENST00000362464 // ENST00000362464 // ENST00000362464 // ENST00000362464 // ENST00000362464 // ENST00000362464 // ENST00000362464 // ENST00000362464 // ENST00000362464 // ENST00000362464	RNA, 5S ribosomal 17 // RNA, 5S ribosomal 16 // RNA, 5S ribosomal 15 // RNA, 5S ribosomal 14 // RNA, 5S ribosomal 13 // RNA, 5S ribosomal 12 // RNA, 5S ribosomal 11 // RNA, 5S ribosomal 10 // RNA, 5S ribosomal 8 // RNA, 5S ribosomal 7 // RNA, 5S ribosomal 6 // RNA, 5S ribosomal 5 // RNA, 5S ribosomal 4 // RNA, 5S ribosomal 3 // RNA, 5S ribosomal 2 // RNA, 5S ribosomal 1	RNA5S17 // RNA5S16 // RNA5S15 // RNA5S14 // RNA5S13 // RNA5S12 // RNA5S11 // RNA5S10 // RNA5S8 // RNA5S7 // RNA5S6 // RNA5S5 // RNA5S4 // RNA5S3 // RNA5S2 // RNA5S1	---//---//---//---//---//---//---//---//---//---//---//---//---//---//---//---	---	---	---	---	---	---	Coding	ENSEMBL	ncrna:rRNA chromosome:GRCh37:1:228768378:228768496:-1 gene:ENSG00000199334 gene_biotype:rRNA transcript_biotype:rRNA	ENST00000362464	---	---	228768378	228768496	-	---	TC01003930.hg.1	---
TC01003931.hg.1	0.00637746	2.69415	up	14.901	14.5904	15.1298	13.8817	13.141	13.309	main	chr1	1q42 // 1q42 // 1q42 // 1q42 // 1q42 // 1q42 // 1q42 // 1q42 // 1q42 // 1q42 // 1q42 // 1q42 // 1q42 // 1q42 // 1q42 // 1q42	ENST00000362400 // ENST00000362400 // ENST00000362400 // ENST00000362400 // ENST00000362400 // ENST00000362400 // ENST00000362400 // ENST00000362400 // ENST00000362400 // ENST00000362400 // ENST00000362400 // ENST00000362400 // ENST00000362400 // ENST00000362400 // ENST00000362400 // ENST00000362400	RNA, 5S ribosomal 17 // RNA, 5S ribosomal 16 // RNA, 5S ribosomal 15 // RNA, 5S ribosomal 14 // RNA, 5S ribosomal 13 // RNA, 5S ribosomal 12 // RNA, 5S ribosomal 11 // RNA, 5S ribosomal 10 // RNA, 5S ribosomal 8 // RNA, 5S ribosomal 7 // RNA, 5S ribosomal 6 // RNA, 5S ribosomal 5 // RNA, 5S ribosomal 4 // RNA, 5S ribosomal 3 // RNA, 5S ribosomal 2 // RNA, 5S ribosomal 1	RNA5S17 // RNA5S16 // RNA5S15 // RNA5S14 // RNA5S13 // RNA5S12 // RNA5S11 // RNA5S10 // RNA5S8 // RNA5S7 // RNA5S6 // RNA5S5 // RNA5S4 // RNA5S3 // RNA5S2 // RNA5S1	---//---//---//---//---//---//---//---//---//---//---//---//---//---//---//---	---	---	---	---	---	---	Coding	ENSEMBL	ncrna:rRNA chromosome:GRCh37:1:228770618:228770736:-1 gene:ENSG00000199270 gene_biotype:rRNA transcript_biotype:rRNA	ENST00000362400	---	---	228770618	228770736	-	---	TC01003931.hg.1	---
TC01003932.hg.1	0.00637746	2.69415	up	14.901	14.5904	15.1298	13.8817	13.141	13.309	main	chr1	1q42 // 1q42 // 1q42 // 1q42 // 1q42 // 1q42 // 1q42 // 1q42 // 1q42 // 1q42 // 1q42 // 1q42 // 1q42 // 1q42 // 1q42 // 1q42	ENST00000365656 // ENST00000365656 // ENST00000365656 // ENST00000365656 // ENST00000365656 // ENST00000365656 // ENST00000365656 // ENST00000365656 // ENST00000365656 // ENST00000365656 // ENST00000365656 // ENST00000365656 // ENST00000365656 // ENST00000365656 // ENST00000365656 // ENST00000365656	RNA, 5S ribosomal 17 // RNA, 5S ribosomal 16 // RNA, 5S ribosomal 15 // RNA, 5S ribosomal 14 // RNA, 5S ribosomal 13 // RNA, 5S ribosomal 12 // RNA, 5S ribosomal 11 // RNA, 5S ribosomal 10 // RNA, 5S ribosomal 8 // RNA, 5S ribosomal 7 // RNA, 5S ribosomal 6 // RNA, 5S ribosomal 5 // RNA, 5S ribosomal 4 // RNA, 5S ribosomal 3 // RNA, 5S ribosomal 2 // RNA, 5S ribosomal 1	RNA5S17 // RNA5S16 // RNA5S15 // RNA5S14 // RNA5S13 // RNA5S12 // RNA5S11 // RNA5S10 // RNA5S8 // RNA5S7 // RNA5S6 // RNA5S5 // RNA5S4 // RNA5S3 // RNA5S2 // RNA5S1	---//---//---//---//---//---//---//---//---//---//---//---//---//---//---//---	---	---	---	---	---	---	Coding	ENSEMBL	ncrna:rRNA chromosome:GRCh37:1:228772843:228772961:-1 gene:ENSG00000202526 gene_biotype:rRNA transcript_biotype:rRNA	ENST00000365656	---	---	228772843	228772961	-	---	TC01003932.hg.1	---
TC01003933.hg.1	0.00637746	2.69415	up	14.901	14.5904	15.1298	13.8817	13.141	13.309	main	chr1	1q42 // 1q42 // 1q42 // 1q42 // 1q42 // 1q42 // 1q42 // 1q42 // 1q42 // 1q42 // 1q42 // 1q42 // 1q42 // 1q42 // 1q42 // 1q42	ENST00000364485 // ENST00000364485 // ENST00000364485 // ENST00000364485 // ENST00000364485 // ENST00000364485 // ENST00000364485 // ENST00000364485 // ENST00000364485 // ENST00000364485 // ENST00000364485 // ENST00000364485 // ENST00000364485 // ENST00000364485 // ENST00000364485 // ENST00000364485	RNA, 5S ribosomal 17 // RNA, 5S ribosomal 16 // RNA, 5S ribosomal 15 // RNA, 5S ribosomal 14 // RNA, 5S ribosomal 13 // RNA, 5S ribosomal 12 // RNA, 5S ribosomal 11 // RNA, 5S ribosomal 10 // RNA, 5S ribosomal 8 // RNA, 5S ribosomal 7 // RNA, 5S ribosomal 6 // RNA, 5S ribosomal 5 // RNA, 5S ribosomal 4 // RNA, 5S ribosomal 3 // RNA, 5S ribosomal 2 // RNA, 5S ribosomal 1	RNA5S17 // RNA5S16 // RNA5S15 // RNA5S14 // RNA5S13 // RNA5S12 // RNA5S11 // RNA5S10 // RNA5S8 // RNA5S7 // RNA5S6 // RNA5S5 // RNA5S4 // RNA5S3 // RNA5S2 // RNA5S1	---//---//---//---//---//---//---//---//---//---//---//---//---//---//---//---	---	---	---	---	---	---	Coding	ENSEMBL	ncrna:rRNA chromosome:GRCh37:1:228775084:228775202:-1 gene:ENSG00000201355 gene_biotype:rRNA transcript_biotype:rRNA	ENST00000364485	---	---	228775084	228775202	-	---	TC01003933.hg.1	---
TC01003934.hg.1	0.00637746	2.69415	up	14.901	14.5904	15.1298	13.8817	13.141	13.309	main	chr1	1q42 // 1q42 // 1q42 // 1q42 // 1q42 // 1q42 // 1q42 // 1q42 // 1q42 // 1q42 // 1q42 // 1q42 // 1q42 // 1q42 // 1q42 // 1q42	ENST00000365055 // ENST00000365055 // ENST00000365055 // ENST00000365055 // ENST00000365055 // ENST00000365055 // ENST00000365055 // ENST00000365055 // ENST00000365055 // ENST00000365055 // ENST00000365055 // ENST00000365055 // ENST00000365055 // ENST00000365055 // ENST00000365055 // ENST00000365055	RNA, 5S ribosomal 17 // RNA, 5S ribosomal 16 // RNA, 5S ribosomal 15 // RNA, 5S ribosomal 14 // RNA, 5S ribosomal 13 // RNA, 5S ribosomal 12 // RNA, 5S ribosomal 11 // RNA, 5S ribosomal 10 // RNA, 5S ribosomal 8 // RNA, 5S ribosomal 7 // RNA, 5S ribosomal 6 // RNA, 5S ribosomal 5 // RNA, 5S ribosomal 4 // RNA, 5S ribosomal 3 // RNA, 5S ribosomal 2 // RNA, 5S ribosomal 1	RNA5S17 // RNA5S16 // RNA5S15 // RNA5S14 // RNA5S13 // RNA5S12 // RNA5S11 // RNA5S10 // RNA5S8 // RNA5S7 // RNA5S6 // RNA5S5 // RNA5S4 // RNA5S3 // RNA5S2 // RNA5S1	---//---//---//---//---//---//---//---//---//---//---//---//---//---//---//---	---	---	---	---	---	---	Coding	ENSEMBL	ncrna:rRNA chromosome:GRCh37:1:228777315:228777433:-1 gene:ENSG00000201925 gene_biotype:rRNA transcript_biotype:rRNA	ENST00000365055	---	---	228777315	228777433	-	---	TC01003934.hg.1	---
TC01003935.hg.1	0.00637746	2.69415	up	14.901	14.5904	15.1298	13.8817	13.141	13.309	main	chr1	1q42 // 1q42 // 1q42 // 1q42 // 1q42 // 1q42 // 1q42 // 1q42 // 1q42 // 1q42 // 1q42 // 1q42 // 1q42 // 1q42 // 1q42 // 1q42	ENST00000365387 // ENST00000365387 // ENST00000365387 // ENST00000365387 // ENST00000365387 // ENST00000365387 // ENST00000365387 // ENST00000365387 // ENST00000365387 // ENST00000365387 // ENST00000365387 // ENST00000365387 // ENST00000365387 // ENST00000365387 // ENST00000365387 // ENST00000365387	RNA, 5S ribosomal 17 // RNA, 5S ribosomal 16 // RNA, 5S ribosomal 15 // RNA, 5S ribosomal 14 // RNA, 5S ribosomal 13 // RNA, 5S ribosomal 12 // RNA, 5S ribosomal 11 // RNA, 5S ribosomal 10 // RNA, 5S ribosomal 8 // RNA, 5S ribosomal 7 // RNA, 5S ribosomal 6 // RNA, 5S ribosomal 5 // RNA, 5S ribosomal 4 // RNA, 5S ribosomal 3 // RNA, 5S ribosomal 2 // RNA, 5S ribosomal 1	RNA5S17 // RNA5S16 // RNA5S15 // RNA5S14 // RNA5S13 // RNA5S12 // RNA5S11 // RNA5S10 // RNA5S8 // RNA5S7 // RNA5S6 // RNA5S5 // RNA5S4 // RNA5S3 // RNA5S2 // RNA5S1	---//---//---//---//---//---//---//---//---//---//---//---//---//---//---//---	---	---	---	---	---	---	Coding	ENSEMBL	ncrna:rRNA chromosome:GRCh37:1:228779556:228779674:-1 gene:ENSG00000202257 gene_biotype:rRNA transcript_biotype:rRNA	ENST00000365387	---	---	228779556	228779674	-	---	TC01003935.hg.1	---
TC01003936.hg.1	0.00637746	2.69415	up	14.901	14.5904	15.1298	13.8817	13.141	13.309	main	chr1	1q42 // 1q42 // 1q42 // 1q42 // 1q42 // 1q42 // 1q42 // 1q42 // 1q42 // 1q42 // 1q42 // 1q42 // 1q42 // 1q42 // 1q42 // 1q42	ENST00000363500 // ENST00000363500 // ENST00000363500 // ENST00000363500 // ENST00000363500 // ENST00000363500 // ENST00000363500 // ENST00000363500 // ENST00000363500 // ENST00000363500 // ENST00000363500 // ENST00000363500 // ENST00000363500 // ENST00000363500 // ENST00000363500 // ENST00000363500	RNA, 5S ribosomal 17 // RNA, 5S ribosomal 16 // RNA, 5S ribosomal 15 // RNA, 5S ribosomal 14 // RNA, 5S ribosomal 13 // RNA, 5S ribosomal 12 // RNA, 5S ribosomal 11 // RNA, 5S ribosomal 10 // RNA, 5S ribosomal 8 // RNA, 5S ribosomal 7 // RNA, 5S ribosomal 6 // RNA, 5S ribosomal 5 // RNA, 5S ribosomal 4 // RNA, 5S ribosomal 3 // RNA, 5S ribosomal 2 // RNA, 5S ribosomal 1	RNA5S17 // RNA5S16 // RNA5S15 // RNA5S14 // RNA5S13 // RNA5S12 // RNA5S11 // RNA5S10 // RNA5S8 // RNA5S7 // RNA5S6 // RNA5S5 // RNA5S4 // RNA5S3 // RNA5S2 // RNA5S1	---//---//---//---//---//---//---//---//---//---//---//---//---//---//---//---	---	---	---	---	---	---	Coding	ENSEMBL	ncrna:rRNA chromosome:GRCh37:1:228781787:228781905:-1 gene:ENSG00000200370 gene_biotype:rRNA transcript_biotype:rRNA	ENST00000363500	---	---	228781787	228781905	-	---	TC01003936.hg.1	---
TC0X000033.hg.1	0.000942475	2.69303	down	7.75937	8.09173	7.5682	9.24141	9.13311	9.33246	main	chrX	Xp22.3	NM_001139466	transducin (beta)-like 1X-linked	TBL1X	6907	GO:0000122 // GO:0006351 // GO:0006508 // GO:0007219 // GO:0007605 // GO:0043161 // GO:0043627 // GO:0044255 // GO:0044281 // GO:0045444 // GO:0045893 // GO:0045944 // GO:0060070 // GO:0006355	negative regulation of transcription from RNA polymerase II promoter // transcription, DNA-dependent // proteolysis // Notch signaling pathway // sensory perception of sound // proteasomal ubiquitin-dependent protein catabolic process // response to estrogen stimulus // cellular lipid metabolic process // small molecule metabolic process // fat cell differentiation // positive regulation of trans…	GO:0000118 // GO:0005634 // GO:0005654 // GO:0005667 // GO:0005876 // GO:0017053 // GO:0005634	histone deacetylase complex // nucleus // nucleoplasm // transcription factor complex // spindle microtubule // transcriptional repressor complex // nucleus	GO:0003682 // GO:0003714 // GO:0003714 // GO:0005515 // GO:0008013 // GO:0008022 // GO:0008134 // GO:0019904 // GO:0042393 // GO:0044212	chromatin binding // transcription corepressor activity // transcription corepressor activity // protein binding // beta-catenin binding // protein C-terminus binding // transcription factor binding // protein domain specific binding // histone binding // transcription regulatory region DNA binding	Coding	RefSeq	Homo sapiens transducin (beta)-like 1X-linked (TBL1X), transcript variant 2, mRNA.	NM_001139466	---	---	9431335	9687780	+	O60907	TC0X000033.hg.1	Hs.495656
TC6_mann_hap4000093.hg.1	0.000255696	2.69279	down	6.40046	6.15061	6.12377	7.62825	7.53617	7.79772	main	chr6_mann_hap4	6p22	NM_006510	tripartite motif containing 27	TRIM27	5987	GO:0000122 // GO:0002820 // GO:0006351 // GO:0006469 // GO:0007283 // GO:0008283 // GO:0016567 // GO:0032720 // GO:0045814 // GO:0070206 // GO:0072643 // GO:0090281 // GO:1900041 // GO:0000122 // GO:0006355	negative regulation of transcription from RNA polymerase II promoter // negative regulation of adaptive immune response // transcription, DNA-dependent // negative regulation of protein kinase activity // spermatogenesis // cell proliferation // protein ubiquitination // negative regulation of tumor necrosis factor production // negative regulation of gene expression, epigenetic // protein trimer…	GO:0005634 // GO:0005654 // GO:0005737 // GO:0005887 // GO:0016020 // GO:0016605 // GO:0031965 // GO:0005622 // GO:0005634 // GO:0005737	nucleus // nucleoplasm // cytoplasm // integral to plasma membrane // membrane // PML body // nuclear membrane // intracellular // nucleus // cytoplasm	GO:0003676 // GO:0003677 // GO:0004714 // GO:0004842 // GO:0005515 // GO:0008270 // GO:0046872 // GO:0016874 // GO:0046872	nucleic acid binding // DNA binding // transmembrane receptor protein tyrosine kinase activity // ubiquitin-protein ligase activity // protein binding // zinc ion binding // metal ion binding // ligase activity // metal ion binding	Coding	RefSeq	Homo sapiens tripartite motif containing 27 (TRIM27), mRNA.	NM_006510	---	---	185955	195170	-	P14373	TC6_mann_hap4000093.hg.1	Hs.440382
TC10000192.hg.1	0.00430668	2.69212	up	12.5769	12.4029	12.5452	10.6272	11.4397	11.1719	main	chr10	10p12.1	NM_001256410	RAB18, member RAS oncogene family	RAB18	22931	GO:0001654 // GO:0006184 // GO:0006897 // GO:0007264 // GO:0007420 // GO:0015031 // GO:0006810 // GO:0007264 // GO:0007275	eye development // GTP catabolic process // endocytosis // small GTPase mediated signal transduction // brain development // protein transport // transport // small GTPase mediated signal transduction // multicellular organismal development	GO:0005622 // GO:0005886 // GO:0016020	intracellular // plasma membrane // membrane	GO:0003924 // GO:0005525 // GO:0019003 // GO:0000166	GTPase activity // GTP binding // GDP binding // nucleotide binding	Coding	RefSeq	Homo sapiens RAB18, member RAS oncogene family (RAB18), transcript variant 2, mRNA.	NM_001256410	---	---	27793103	27831166	+	Q9NP72	TC10000192.hg.1	Hs.406799
TC01003861.hg.1	0.0188845	2.69185	down	7.09271	8.06762	7.48733	9.25818	8.48894	9.18633	main	chr1	---	---	---	---	---	---	---	---	---	---	---	Coding	UCSC Genes	---	uc010puq.2	---	---	222649003	222649064	-	---	TC01003861.hg.1	---
TC06002111.hg.1	0.0046738	2.6917	down	3.75849	3.93353	3.6325	4.77566	5.58514	5.24927	main	chr6	6q23.2	NM_001145659	CTAGE family, member 9	CTAGE9	643854	---	---	GO:0016021 // GO:0016020	integral to membrane // membrane	---	---	Coding	RefSeq	Homo sapiens CTAGE family, member 9 (CTAGE9), mRNA.	NM_001145659	---	---	132029581	132032206	-	A4FU28	TC06002111.hg.1	Hs.632613
TC03002048.hg.1	0.00631398	2.6846	up	12.1571	11.9687	12.5979	11.1928	10.5245	10.7322	main	chr3	---	ENST00000362969	RNA, 5S ribosomal pseudogene 150	RNA5SP150	---	---	---	---	---	---	---	Coding	ENSEMBL	ncrna:rRNA chromosome:GRCh37:3:181540660:181540778:-1 gene:ENSG00000199839 gene_biotype:rRNA transcript_biotype:rRNA	ENST00000362969	---	---	181540660	181540778	-	---	TC03002048.hg.1	---
TC17001065.hg.1	0.000134933	2.68246	up	9.15519	9.22446	8.98527	7.73752	7.56443	7.7923	main	chr17	---	ENST00000364044	RNA, 5S ribosomal pseudogene 435	RNA5SP435	---	---	---	---	---	---	---	Coding	ENSEMBL	ncrna:rRNA chromosome:GRCh37:17:6504264:6504371:-1 gene:ENSG00000200914 gene_biotype:rRNA transcript_biotype:rRNA	ENST00000364044	---	---	6504264	6504371	-	---	TC17001065.hg.1	---
TC0X000339.hg.1	0.000646617	2.6817	down	7.29282	7.40348	6.93304	8.6548	8.5551	8.68888	main	chrX	Xp11.21	NM_013444	ubiquilin 2	UBQLN2	29978	GO:0008219	cell death	GO:0005634 // GO:0005737 // GO:0005886 // GO:0005737	nucleus // cytoplasm // plasma membrane // cytoplasm	GO:0005515	protein binding	Coding	RefSeq	Homo sapiens ubiquilin 2 (UBQLN2), mRNA.	NM_013444	---	---	56590026	56594301	+	Q9UHD9	TC0X000339.hg.1	Hs.179309
TC02000739.hg.1	0.00994888	2.67991	up	6.3512	5.82471	6.51534	5.25978	4.53455	4.63035	main	chr2	---	---	---	---	---	---	---	---	---	---	---	Coding	UCSC Genes	---	uc021vnc.1	---	---	115695291	115695395	+	---	TC02000739.hg.1	---
TC04000089.hg.1	0.00232732	2.67821	up	7.46483	6.98094	7.56947	6.10932	5.85866	5.78344	main	chr4	---	ENST00000365184	RNA, 5S ribosomal pseudogene 152	RNA5SP152	---	---	---	---	---	---	---	Coding	ENSEMBL	ncrna:rRNA chromosome:GRCh37:4:8394742:8394851:1 gene:ENSG00000202054 gene_biotype:rRNA transcript_biotype:rRNA	ENST00000365184	---	---	8394742	8394851	+	---	TC04000089.hg.1	---
TC11002332.hg.1	0.00550489	2.67643	up	6.40985	6.53484	7.1186	5.33962	4.99329	5.46946	main	chr11	---	---	---	---	---	---	---	---	---	---	---	Coding	UCSC Genes	---	uc001pqc.3	---	---	116941481	116942325	-	---	TC11002332.hg.1	---
TC05000232.hg.1	0.00502281	2.67328	down	8.45656	8.42145	7.92086	9.31554	9.83711	9.90204	main	chr5	5q11.2	NM_001008397	glutathione peroxidase 8 (putative)	GPX8	493869	GO:0006979 // GO:0055114	response to oxidative stress // oxidation-reduction process	GO:0016021 // GO:0016020	integral to membrane // membrane	GO:0004602 // GO:0004601 // GO:0016491	glutathione peroxidase activity // peroxidase activity // oxidoreductase activity	Coding	RefSeq	Homo sapiens glutathione peroxidase 8 (putative) (GPX8), mRNA.	NM_001008397	---	---	54455946	54463129	+	Q8TED1	TC05000232.hg.1	Hs.289044
TC03001697.hg.1	0.0113711	2.67043	up	8.35229	7.8471	8.5807	7.26603	6.80751	6.45534	main	chr3	---	---	---	---	---	---	---	---	---	---	---	Coding	ENSEMBL	ncrna:snRNA chromosome:GRCh37:3:121374322:121374451:-1 gene:ENSG00000222057 gene_biotype:snRNA transcript_biotype:snRNA	ENST00000410125	---	---	121374322	121374451	-	---	TC03001697.hg.1	---
TC07001601.hg.1	9.58519e-05	2.67014	down	5.81809	5.92144	5.70638	7.24252	7.11416	7.33998	main	chr7	7q21.2	NM_000466	peroxisomal biogenesis factor 1	PEX1	5189	GO:0006625 // GO:0007031 // GO:0016558 // GO:0060152 // GO:0006625 // GO:0006810 // GO:0007031 // GO:0015031	protein targeting to peroxisome // peroxisome organization // protein import into peroxisome matrix // microtubule-based peroxisome localization // protein targeting to peroxisome // transport // peroxisome organization // protein transport	GO:0005634 // GO:0005730 // GO:0005737 // GO:0005777 // GO:0005778 // GO:0005829 // GO:0043231 // GO:0005737 // GO:0005777 // GO:0005778 // GO:0016020	nucleus // nucleolus // cytoplasm // peroxisome // peroxisomal membrane // cytosol // intracellular membrane-bounded organelle // cytoplasm // peroxisome // peroxisomal membrane // membrane	GO:0005515 // GO:0005524 // GO:0008022 // GO:0032403 // GO:0042623 // GO:0000166 // GO:0005524 // GO:0017111 // GO:0042623	protein binding // ATP binding // protein C-terminus binding // protein complex binding // ATPase activity, coupled // nucleotide binding // ATP binding // nucleoside-triphosphatase activity // ATPase activity, coupled	Coding	RefSeq	Homo sapiens peroxisomal biogenesis factor 1 (PEX1), mRNA.	NM_000466	---	---	92116334	92157845	-	O43933	TC07001601.hg.1	Hs.164682
TC20000063.hg.1	0.00539389	2.66378	down	10.9354	11.2729	10.7037	11.9928	12.6315	12.5281	main	chr20	20p12.3	NM_032485	minichromosome maintenance complex component 8	MCM8	84515	GO:0000082 // GO:0000278 // GO:0000724 // GO:0006260 // GO:0006271 // GO:0006974 // GO:0007292 // GO:0048232 // GO:0006260 // GO:0006281 // GO:0006974 // GO:0007049 // GO:0007292 // GO:0048232	G1/S transition of mitotic cell cycle // mitotic cell cycle // double-strand break repair via homologous recombination // DNA replication // DNA strand elongation involved in DNA replication // response to DNA damage stimulus // female gamete generation // male gamete generation // DNA replication // DNA repair // response to DNA damage stimulus // cell cycle // female gamete generation // male g…	GO:0005654 // GO:0097362 // GO:0005634 // GO:0097362	nucleoplasm // MCM8-MCM9 complex // nucleus // MCM8-MCM9 complex	GO:0003677 // GO:0004386 // GO:0005524 // GO:0000166 // GO:0016787 // GO:0017111	DNA binding // helicase activity // ATP binding // nucleotide binding // hydrolase activity // nucleoside-triphosphatase activity	Coding	RefSeq	Homo sapiens minichromosome maintenance complex component 8 (MCM8), transcript variant 1, mRNA.	NM_032485	---	---	5931298	5975852	+	Q9UJA3	TC20000063.hg.1	Hs.597484
TC03001882.hg.1	0.00061417	2.66123	down	11.9811	12.211	11.944	13.6847	13.2892	13.3985	main	chr3	3q25.1-q26.1	NM_003071	helicase-like transcription factor	HLTF	6596	GO:0006351 // GO:0006355 // GO:0006357 // GO:0016567 // GO:0016568 // GO:0006200 // GO:0008152	transcription, DNA-dependent // regulation of transcription, DNA-dependent // regulation of transcription from RNA polymerase II promoter // protein ubiquitination // chromatin modification // ATP catabolic process // metabolic process	GO:0005634 // GO:0005730 // GO:0005634 // GO:0005634 // GO:0005654 // GO:0005737	nucleus // nucleolus // nucleus // nucleus // nucleoplasm // cytoplasm	GO:0003677 // GO:0004386 // GO:0005515 // GO:0005524 // GO:0008270 // GO:0016874 // GO:0016887 // GO:0000166 // GO:0003676 // GO:0003677 // GO:0003824 // GO:0016787 // GO:0016818 // GO:0046872	DNA binding // helicase activity // protein binding // ATP binding // zinc ion binding // ligase activity // ATPase activity // nucleotide binding // nucleic acid binding // DNA binding // catalytic activity // hydrolase activity // hydrolase activity, acting on acid anhydrides, in phosphorus-containing anhydrides // metal ion binding	Coding	RefSeq	Homo sapiens helicase-like transcription factor (HLTF), transcript variant 1, mRNA.	NM_003071	---	---	148747904	148804341	-	Q14527	TC03001882.hg.1	Hs.3068
TC02000403.hg.1	0.00101604	2.66072	down	9.19516	9.23835	8.94194	10.7873	10.3186	10.505	main	chr2	2p13.1	NM_018153	anthrax toxin receptor 1	ANTXR1	84168	GO:0022414 // GO:0031532 // GO:0034446	reproductive process // actin cytoskeleton reorganization // substrate adhesion-dependent cell spreading	GO:0016021 // GO:0031258 // GO:0031527 // GO:0005886 // GO:0016020 // GO:0031258 // GO:0031527 // GO:0042995	integral to membrane // lamellipodium membrane // filopodium membrane // plasma membrane // membrane // lamellipodium membrane // filopodium membrane // cell projection	GO:0004888 // GO:0005515 // GO:0005518 // GO:0046872 // GO:0051015 // GO:0004872	transmembrane signaling receptor activity // protein binding // collagen binding // metal ion binding // actin filament binding // receptor activity	Coding	RefSeq	Homo sapiens anthrax toxin receptor 1 (ANTXR1), transcript variant 3, mRNA.	NM_018153	---	---	69240276	69476459	+	Q9H6X2	TC02000403.hg.1	Hs.165859
TC09001293.hg.1	0.000664959	2.66044	down	7.06507	7.45058	7.04747	8.52893	8.53665	8.73255	main	chr9	9q21	NM_001185059	zinc finger, CCHC domain containing 6	ZCCHC6	79670	GO:0031123 // GO:0071044	RNA 3'-end processing // histone mRNA catabolic process	---	---	GO:0003676 // GO:0008270 // GO:0050265 // GO:0016740 // GO:0016779 // GO:0046872 // GO:0050265	nucleic acid binding // zinc ion binding // RNA uridylyltransferase activity // transferase activity // nucleotidyltransferase activity // metal ion binding // RNA uridylyltransferase activity	Coding	RefSeq	Homo sapiens zinc finger, CCHC domain containing 6 (ZCCHC6), transcript variant 2, mRNA.	NM_001185059	---	---	88902648	88969402	-	Q5VYS8	TC09001293.hg.1	Hs.597057
TC03001548.hg.1	0.0040232	2.65989	down	4.24351	4.71109	4.10601	5.84574	5.47201	5.97696	main	chr3	---	ENST00000498714	FOXP1 intronic transcript 1 (non-protein coding)	FOXP1-IT1	---	---	---	---	---	---	---	Coding	ENSEMBL	havana:sense_intronic chromosome:GRCh37:3:71619406:71623608:-1 gene:ENSG00000242094 gene_biotype:sense_intronic transcript_biotype:sense_intronic	ENST00000498714	---	---	71619406	71623608	-	---	TC03001548.hg.1	Hs.655773
TC22000849.hg.1	0.000790395	2.65977	up	8.41111	8.30397	8.41248	6.67099	7.05846	7.16419	main	chr22	22q13.2	NM_032311	polymerase (DNA-directed), delta interacting protein 3	POLDIP3	84271	GO:0045727 // GO:0006417	positive regulation of translation // regulation of translation	GO:0005634 // GO:0005730 // GO:0005737 // GO:0016607 // GO:0035145 // GO:0043231 // GO:0005634 // GO:0005737 // GO:0016607	nucleus // nucleolus // cytoplasm // nuclear speck // exon-exon junction complex // intracellular membrane-bounded organelle // nucleus // cytoplasm // nuclear speck	GO:0000166 // GO:0003723 // GO:0005515 // GO:0003676	nucleotide binding // RNA binding // protein binding // nucleic acid binding	Coding	RefSeq	Homo sapiens polymerase (DNA-directed), delta interacting protein 3 (POLDIP3), transcript variant 1, mRNA.	NM_032311	---	---	42979727	43010968	-	Q9BY77	TC22000849.hg.1	Hs.505802
TC08001627.hg.1	0.000132401	2.65765	down	16.2167	16.347	16.1735	17.7628	17.4941	17.7108	main	chr8	---	ENST00000500112	colon cancer associated transcript 1 (non-protein coding)	CCAT1	100507056	---	---	---	---	---	---	Coding	ENSEMBL	cdna:known chromosome:GRCh37:8:128220111:128231333:-1 gene:ENSG00000247844 gene_biotype:processed_transcript transcript_biotype:processed_transcript	ENST00000500112	---	---	128219629	128231333	-	---	TC08001627.hg.1	Hs.343864
TC19000345.hg.1	0.00341217	2.6574	up	13.8704	13.7308	13.8622	12.8263	12.0656	12.3415	main	chr19	19p13	NR_000012	small nucleolar RNA, H/ACA box 68	SNORA68	26780	---	---	---	---	---	---	Coding	RefSeq	Homo sapiens small nucleolar RNA, H/ACA box 68 (SNORA68), small nucleolar RNA.	NR_000012	---	---	17973397	17973529	+	---	TC19000345.hg.1	Hs.684118
TC0X000910.hg.1	0.00278937	2.65523	up	9.07417	8.56566	9.08893	7.24385	7.6308	7.62759	main	chrX	Xp22.12	NR_023358	small Cajal body-specific RNA 9-like	SCARNA9L	100158262	---	---	---	---	---	---	Coding	RefSeq	Homo sapiens small Cajal body-specific RNA 9-like (SCARNA9L), guide RNA.	NR_023358	---	---	20154184	20154531	-	---	TC0X000910.hg.1	---
TC15000311.hg.1	0.00143656	2.65344	down	8.32857	8.72976	8.32196	10.0876	9.67904	9.83723	main	chr15	15q14	NM_001164273	MGA, MAX dimerization protein	MGA	23269	GO:0006351 // GO:0006355	transcription, DNA-dependent // regulation of transcription, DNA-dependent	GO:0071339 // GO:0005634	MLL1 complex // nucleus	GO:0003677 // GO:0003700 // GO:0046983	DNA binding // sequence-specific DNA binding transcription factor activity // protein dimerization activity	Coding	RefSeq	Homo sapiens MGA, MAX dimerization protein (MGA), transcript variant 1, mRNA.	NM_001164273	---	---	41913764	42062141	+	Q8IWI9	TC15000311.hg.1	Hs.187569
TC16000776.hg.1	0.000297662	2.65339	up	16.8979	16.5702	16.9104	15.4452	15.4094	15.3005	main	chr16	16p13.3	NR_002736	small nucleolar RNA, C/D box 60	SNORD60	26788	---	---	---	---	---	---	Coding	RefSeq	Homo sapiens small nucleolar RNA, C/D box 60 (SNORD60), small nuclear RNA.	NR_002736	---	---	2205024	2205106	-	---	TC16000776.hg.1	---
TC05001299.hg.1	0.0109778	2.65204	up	10.7153	10.5745	10.8884	8.74369	9.45556	9.75771	main	chr5	---	---	---	---	---	---	---	---	---	---	---	Coding	ENSEMBL	ncrna:snoRNA chromosome:GRCh37:5:40790179:40790306:-1 gene:ENSG00000212567 gene_biotype:snoRNA transcript_biotype:snoRNA	ENST00000391265	---	---	40790179	40790306	-	---	TC05001299.hg.1	Hs.664004 // Hs.667990
TC14000919.hg.1	0.000198127	2.65159	up	9.7505	9.90191	10.0429	8.38047	8.48276	8.6115	main	chr14	14q11.2	NR_002916	small nucleolar RNA, C/D box 8	SNORD8	319103	---	---	---	---	---	---	Coding	RefSeq	Homo sapiens small nucleolar RNA, C/D box 8 (SNORD8), small nucleolar RNA.	NR_002916	---	---	21865451	21865560	-	---	TC14000919.hg.1	Hs.680078
TC17000867.hg.1	0.0174797	2.65031	up	8.4312	9.01932	8.78693	7.96976	6.96417	7.08504	main	chr17	---	---	---	---	---	---	---	---	---	---	---	Coding	UCSC Genes	---	uc002jrb.1	---	---	74151729	74151758	+	---	TC17000867.hg.1	---
TC03000342.hg.1	0.0034982	2.64927	up	10.7266	10.6789	10.8026	9.0801	9.1321	9.77913	main	chr3	3p21.1	NR_003057	small nucleolar RNA, C/D box 69	SNORD69	692109	---	---	---	---	---	---	Coding	RefSeq	Homo sapiens small nucleolar RNA, C/D box 69 (SNORD69), small nucleolar RNA.	NR_003057	---	---	52726752	52726828	+	---	TC03000342.hg.1	---
TC10000477.hg.1	0.00305823	2.64914	up	9.46894	9.5173	9.32832	7.86169	7.78191	8.45439	main	chr10	---	---	---	---	---	---	---	---	---	---	---	Coding	ENSEMBL	havana:sense_intronic chromosome:GRCh37:10:75764895:75787673:1 gene:ENSG00000225761 gene_biotype:sense_intronic transcript_biotype:sense_intronic	ENST00000416076	---	---	75764895	75787673	+	---	TC10000477.hg.1	Hs.676432
TC17000550.hg.1	0.0323303	2.6486	down	7.25221	6.58723	6.99254	9.05446	7.70234	8.29086	main	chr17	---	---	---	---	---	---	---	---	---	---	---	Coding	UCSC Genes	---	uc010wia.1	---	---	41381732	41382576	+	---	TC17000550.hg.1	---
TC18000187.hg.1	0.00171793	2.6477	down	5.99135	6.22649	5.61527	7.40342	7.22779	7.41611	main	chr18	18q21.2	NM_173529	chromosome 18 open reading frame 54	C18orf54	162681	---	---	GO:0005576	extracellular region	---	---	Coding	RefSeq	Homo sapiens chromosome 18 open reading frame 54 (C18orf54), mRNA.	NM_173529	---	---	51884955	51908404	+	Q8IYD9	TC18000187.hg.1	Hs.208701
TC16000920.hg.1	0.000590381	2.64638	down	8.74021	8.72408	8.36376	9.91107	10.1512	9.97785	main	chr16	16p12.3	NM_001012991	lysine-rich nucleolar protein 1	KNOP1	400506	---	---	GO:0005730 // GO:0005634	nucleolus // nucleus	---	---	Coding	RefSeq	Homo sapiens lysine-rich nucleolar protein 1 (KNOP1), mRNA.	NM_001012991	---	---	19717674	19729492	-	Q1ED39	TC16000920.hg.1	Hs.585209
TC15001203.hg.1	0.00290881	2.64553	down	7.62939	7.94173	7.69224	9.52419	8.86306	9.08678	main	chr15	15q14	NM_014106	zinc finger protein 770	ZNF770	54989	GO:0006357 // GO:0006366 // GO:0006351 // GO:0006355 // GO:0006357 // GO:0006366	regulation of transcription from RNA polymerase II promoter // transcription from RNA polymerase II promoter // transcription, DNA-dependent // regulation of transcription, DNA-dependent // regulation of transcription from RNA polymerase II promoter // transcription from RNA polymerase II promoter	GO:0005634 // GO:0005634 // GO:0005634	nucleus // nucleus // nucleus	GO:0000981 // GO:0003677 // GO:0008270 // GO:0000981 // GO:0003676 // GO:0003700 // GO:0046872	sequence-specific DNA binding RNA polymerase II transcription factor activity // DNA binding // zinc ion binding // sequence-specific DNA binding RNA polymerase II transcription factor activity // nucleic acid binding // sequence-specific DNA binding transcription factor activity // metal ion binding	Coding	RefSeq	Homo sapiens zinc finger protein 770 (ZNF770), mRNA.	NM_014106	---	---	35270542	35280497	-	Q6IQ21	TC15001203.hg.1	Hs.744990
TC20000388.hg.1	0.00257391	2.64462	up	8.21642	7.69224	8.1048	6.75017	6.33082	6.72327	main	chr20	20q13.13	NR_003695	small nucleolar RNA, C/D box 12B	SNORD12B	100113393	---	---	---	---	---	---	Coding	RefSeq	Homo sapiens small nucleolar RNA, C/D box 12B (SNORD12B), small nucleolar RNA.	NR_003695	---	---	47896850	47896952	+	---	TC20000388.hg.1	Hs.711216
TC01006343.hg.1	0.0041861	2.64079	down	6.71427	6.89874	6.11549	7.98147	7.92258	8.02736	main	chr1	1q42.11-q42.3	NM_021205	ras homolog family member U	RHOU	58480	GO:0000082 // GO:0007010 // GO:0007264 // GO:0008360 // GO:0016601 // GO:0030036 // GO:0051056 // GO:0006184 // GO:0007264 // GO:0008360	G1/S transition of mitotic cell cycle // cytoskeleton organization // small GTPase mediated signal transduction // regulation of cell shape // Rac protein signal transduction // actin cytoskeleton organization // regulation of small GTPase mediated signal transduction // GTP catabolic process // small GTPase mediated signal transduction // regulation of cell shape	GO:0000139 // GO:0002102 // GO:0005829 // GO:0005886 // GO:0005925 // GO:0042995 // GO:0005622 // GO:0005794 // GO:0005886 // GO:0016020 // GO:0030054	Golgi membrane // podosome // cytosol // plasma membrane // focal adhesion // cell projection // intracellular // Golgi apparatus // plasma membrane // membrane // cell junction	GO:0003924 // GO:0005515 // GO:0005525 // GO:0046872 // GO:0000166	GTPase activity // protein binding // GTP binding // metal ion binding // nucleotide binding	Coding	RefSeq	Homo sapiens ras homolog family member U (RHOU), transcript variant 1, mRNA.	NM_021205	---	---	228870824	228882416	+	Q7L0Q8	TC01006343.hg.1	Hs.647774
TC04000587.hg.1	0.00219188	2.64072	up	10.7571	10.4789	10.8873	9.62442	9.17938	9.11668	main	chr4	---	---	---	---	---	---	---	---	---	---	---	Coding	ENSEMBL	ncrna:snRNA chromosome:GRCh37:4:114341479:114341642:1 gene:ENSG00000206820 gene_biotype:snRNA transcript_biotype:snRNA	ENST00000384093	---	---	114341479	114341642	+	---	TC04000587.hg.1	---
TC07001597.hg.1	0.000307901	2.63759	down	8.85459	9.13922	8.99781	10.3568	10.269	10.5634	main	chr7	7q21.2	NM_194456	KRIT1, ankyrin repeat containing	KRIT1	889	GO:0001525 // GO:0001937 // GO:0007264 // GO:0010596 // GO:0016525 // GO:0032092 // GO:0045454 // GO:2000114 // GO:2000352 // GO:0016525 // GO:0045454 // GO:2000114	angiogenesis // negative regulation of endothelial cell proliferation // small GTPase mediated signal transduction // negative regulation of endothelial cell migration // negative regulation of angiogenesis // positive regulation of protein binding // cell redox homeostasis // regulation of establishment of cell polarity // negative regulation of endothelial cell apoptotic process // negative reg…	GO:0005737 // GO:0005874 // GO:0005886 // GO:0005911 // GO:0005856 // GO:0005886 // GO:0016020 // GO:0030054 // GO:0043234	cytoplasm // microtubule // plasma membrane // cell-cell junction // cytoskeleton // plasma membrane // membrane // cell junction // protein complex	GO:0005083 // GO:0005515 // GO:0005546 // GO:0008017 // GO:0032403	small GTPase regulator activity // protein binding // phosphatidylinositol-4,5-bisphosphate binding // microtubule binding // protein complex binding	Coding	RefSeq	Homo sapiens KRIT1, ankyrin repeat containing (KRIT1), transcript variant 1, mRNA.	NM_194456	---	---	91828283	91875480	-	O00522	TC07001597.hg.1	Hs.531987
TC21000040.hg.1	0.00288224	2.63748	down	6.4104	6.50747	6.48404	8.25076	7.51471	7.83393	main	chr21	21q21.1	NR_027790	long intergenic non-protein coding RNA 478	LINC00478	388815	---	---	---	---	---	---	Coding	RefSeq	Homo sapiens long intergenic non-protein coding RNA 478 (LINC00478), transcript variant 1, non-coding RNA.	NR_027790	---	---	17442842	17982094	+	A1L4M7	TC21000040.hg.1	Hs.473394
TC08000669.hg.1	6.4735e-05	2.63257	down	5.56117	5.73608	5.50003	6.95833	6.95604	7.07233	main	chr8	8q23	NM_004215	estrogen receptor binding site associated, antigen, 9	EBAG9	9166	GO:0001558 // GO:0006915	regulation of cell growth // apoptotic process	GO:0000139 // GO:0005794 // GO:0005886 // GO:0005925 // GO:0016021 // GO:0030141 // GO:0005794 // GO:0016020 // GO:0016021	Golgi membrane // Golgi apparatus // plasma membrane // focal adhesion // integral to membrane // secretory granule // Golgi apparatus // membrane // integral to membrane	GO:0016505	apoptotic protease activator activity	Coding	RefSeq	Homo sapiens estrogen receptor binding site associated, antigen, 9 (EBAG9), transcript variant 1, mRNA.	NM_004215	---	---	110551929	110578225	+	O00559	TC08000669.hg.1	Hs.409368
TC6_cox_hap2000115.hg.1	0.00021043	2.63214	down	5.87358	5.94682	5.83726	7.36618	7.07603	7.40416	main	chr6_cox_hap2	6p22	NM_006510	tripartite motif containing 27	TRIM27	5987	GO:0000122 // GO:0002820 // GO:0006351 // GO:0006469 // GO:0007283 // GO:0008283 // GO:0016567 // GO:0032720 // GO:0045814 // GO:0070206 // GO:0072643 // GO:0090281 // GO:1900041 // GO:0000122 // GO:0006355	negative regulation of transcription from RNA polymerase II promoter // negative regulation of adaptive immune response // transcription, DNA-dependent // negative regulation of protein kinase activity // spermatogenesis // cell proliferation // protein ubiquitination // negative regulation of tumor necrosis factor production // negative regulation of gene expression, epigenetic // protein trimer…	GO:0005634 // GO:0005654 // GO:0005737 // GO:0005887 // GO:0016020 // GO:0016605 // GO:0031965 // GO:0005622 // GO:0005634 // GO:0005737	nucleus // nucleoplasm // cytoplasm // integral to plasma membrane // membrane // PML body // nuclear membrane // intracellular // nucleus // cytoplasm	GO:0003676 // GO:0003677 // GO:0004714 // GO:0004842 // GO:0005515 // GO:0008270 // GO:0046872 // GO:0016874 // GO:0046872	nucleic acid binding // DNA binding // transmembrane receptor protein tyrosine kinase activity // ubiquitin-protein ligase activity // protein binding // zinc ion binding // metal ion binding // ligase activity // metal ion binding	Coding	RefSeq	Homo sapiens tripartite motif containing 27 (TRIM27), mRNA.	NM_006510	---	---	393803	414796	-	P14373	TC6_cox_hap2000115.hg.1	Hs.440382
TC05001000.hg.1	0.00176235	2.63115	down	8.22244	8.58997	7.97412	9.63724	9.56882	9.76756	main	chr5	5q35.2	NM_014613	Fas associated factor family member 2	FAF2	23197	GO:0006986	response to unfolded protein	GO:0005811 // GO:0034098 // GO:0005737 // GO:0005783 // GO:0005811	lipid particle // Cdc48p-Npl4p-Ufd1p AAA ATPase complex // cytoplasm // endoplasmic reticulum // lipid particle	GO:0005515 // GO:0031625 // GO:0043130	protein binding // ubiquitin protein ligase binding // ubiquitin binding	Coding	RefSeq	Homo sapiens Fas associated factor family member 2 (FAF2), mRNA.	NM_014613	---	---	175874629	175937075	+	Q96CS3	TC05001000.hg.1	Hs.484242
TC04000287.hg.1	0.0276415	2.63008	down	5.3971	5.70563	6.4032	7.24886	7.71463	6.72776	main	chr4	---	---	---	---	---	---	---	---	---	---	---	Coding	UCSC Genes	---	uc021xog.1	---	---	49562076	49562102	+	---	TC04000287.hg.1	---
TC04001184.hg.1	0.0276415	2.63008	down	5.3971	5.70563	6.4032	7.24886	7.71463	6.72776	main	chr4	---	---	---	---	---	---	---	---	---	---	---	Coding	UCSC Genes	---	uc021xof.1	---	---	49237370	49237396	-	---	TC04001184.hg.1	---
TC09001387.hg.1	0.0276415	2.63008	down	5.3971	5.70563	6.4032	7.24886	7.71463	6.72776	main	chr9	---	---	---	---	---	---	---	---	---	---	---	Coding	UCSC Genes	---	uc022bkt.1	---	---	99916160	99916186	-	---	TC09001387.hg.1	---
TC18000079.hg.1	0.0276415	2.63008	down	5.3971	5.70563	6.4032	7.24886	7.71463	6.72776	main	chr18	---	---	---	---	---	---	---	---	---	---	---	Coding	UCSC Genes	---	uc021uht.1	---	---	14252125	14252151	+	---	TC18000079.hg.1	---
TC02000534.hg.1	0.00142827	2.62991	down	4.60339	4.80049	4.29397	5.8844	5.84003	6.15847	main	chr2	---	---	---	---	---	---	---	---	---	---	---	Coding	ENSEMBL	[retired] ncrna:lincRNA chromosome:GRCh37:2:87749037:87758508:1 gene:ENSG00000250262	ENST00000502627	---	---	87749037	87758508	+	---	TC02000534.hg.1	---
TC14000887.hg.1	0.0228446	2.62853	up	9.19665	8.74175	8.68215	6.80266	7.98643	7.64869	main	chr14	14q11.2	NM_001100814	transmembrane protein 55B	TMEM55B	90809	---	---	GO:0005765 // GO:0016021 // GO:0031902 // GO:0005764 // GO:0005768 // GO:0016020	lysosomal membrane // integral to membrane // late endosome membrane // lysosome // endosome // membrane	GO:0016787	hydrolase activity	Coding	RefSeq	Homo sapiens transmembrane protein 55B (TMEM55B), transcript variant 1, mRNA.	NM_001100814	---	---	20925878	20929771	-	Q86T03	TC14000887.hg.1	Hs.7001
TC11000031.hg.1	0.00799382	2.62824	up	8.85165	7.9784	8.17374	6.76655	6.93139	7.12356	main	chr11	11p15	NR_002585	small nucleolar RNA, H/ACA box 52	SNORA52	619565	---	---	---	---	---	---	Coding	RefSeq	Homo sapiens small nucleolar RNA, H/ACA box 52 (SNORA52), small nucleolar RNA.	NR_002585	---	---	811681	811814	+	---	TC11000031.hg.1	Hs.689713
TC05001311.hg.1	0.00573153	2.62688	down	5.07285	4.73627	4.31716	6.31138	5.84152	6.15343	main	chr5	---	---	---	---	---	---	---	---	---	---	---	Coding	UCSC Genes	---	uc003jnb.1	---	---	42985503	42993435	-	---	TC05001311.hg.1	---
TC01000411.hg.1	0.00217831	2.62636	up	7.28575	7.21593	7.82396	5.95613	6.05961	6.13072	main	chr1	1p35.2	NM_001204414	tubulointerstitial nephritis antigen-like 1	TINAGL1	64129	GO:0006508 // GO:0006955 // GO:0016197	proteolysis // immune response // endosomal transport	GO:0005576 // GO:0005615 // GO:0005737 // GO:0031012 // GO:0005576	extracellular region // extracellular space // cytoplasm // extracellular matrix // extracellular region	GO:0005044 // GO:0005201 // GO:0008234 // GO:0030247 // GO:0043236	scavenger receptor activity // extracellular matrix structural constituent // cysteine-type peptidase activity // polysaccharide binding // laminin binding	Coding	RefSeq	Homo sapiens tubulointerstitial nephritis antigen-like 1 (TINAGL1), transcript variant 2, mRNA.	NM_001204414	---	---	32042086	32053288	+	Q9GZM7	TC01000411.hg.1	Hs.199368
TC6_ssto_hap7000097.hg.1	0.000231333	2.62469	down	5.81796	5.8861	5.80568	7.32469	7.01317	7.34832	main	chr6_ssto_hap7	6p22	NM_006510	tripartite motif containing 27	TRIM27	5987	GO:0000122 // GO:0002820 // GO:0006351 // GO:0006469 // GO:0007283 // GO:0008283 // GO:0016567 // GO:0032720 // GO:0045814 // GO:0070206 // GO:0072643 // GO:0090281 // GO:1900041 // GO:0000122 // GO:0006355	negative regulation of transcription from RNA polymerase II promoter // negative regulation of adaptive immune response // transcription, DNA-dependent // negative regulation of protein kinase activity // spermatogenesis // cell proliferation // protein ubiquitination // negative regulation of tumor necrosis factor production // negative regulation of gene expression, epigenetic // protein trimer…	GO:0005634 // GO:0005654 // GO:0005737 // GO:0005887 // GO:0016020 // GO:0016605 // GO:0031965 // GO:0005622 // GO:0005634 // GO:0005737	nucleus // nucleoplasm // cytoplasm // integral to plasma membrane // membrane // PML body // nuclear membrane // intracellular // nucleus // cytoplasm	GO:0003676 // GO:0003677 // GO:0004714 // GO:0004842 // GO:0005515 // GO:0008270 // GO:0046872 // GO:0016874 // GO:0046872	nucleic acid binding // DNA binding // transmembrane receptor protein tyrosine kinase activity // ubiquitin-protein ligase activity // protein binding // zinc ion binding // metal ion binding // ligase activity // metal ion binding	Coding	RefSeq	Homo sapiens tripartite motif containing 27 (TRIM27), mRNA.	NM_006510	---	---	211702	232682	-	P14373	TC6_ssto_hap7000097.hg.1	Hs.440382
TC05001314.hg.1	0.0145019	2.6245	down	8.77102	8.58952	7.87485	10.168	9.75217	9.49136	main	chr5	---	---	---	---	---	---	---	---	---	---	---	Coding	UCSC Genes	---	uc021xyf.1	---	---	43041718	43041745	-	---	TC05001314.hg.1	---
TC06000463.hg.1	0.00371183	2.62285	up	5.84005	5.85466	5.76413	4.43781	4.81744	4.03019	main	chr6	---	---	---	---	---	---	---	---	---	---	---	Coding	UCSC Genes	---	uc003ohl.2	---	---	33871586	33871620	+	---	TC06000463.hg.1	---
TC05001371.hg.1	0.00526962	2.62281	up	5.45715	4.87745	5.62504	3.95665	3.72427	4.10538	main	chr5	---	ENST00000390963	RNA, 5S ribosomal pseudogene 185	RNA5SP185	---	---	---	---	---	---	---	Coding	ENSEMBL	ncrna:rRNA chromosome:GRCh37:5:55556160:55556273:-1 gene:ENSG00000212265 gene_biotype:rRNA transcript_biotype:rRNA	ENST00000390963	---	---	55556160	55556273	-	---	TC05001371.hg.1	---
TC17000347.hg.1	0.000561391	2.6224	down	7.92971	7.93347	7.7054	9.33992	9.01497	9.38636	main	chr17	17q11.2	NR_029945	microRNA 423	MIR423	---	---	---	---	---	---	---	Coding	RefSeq	Homo sapiens microRNA 423 (MIR423), microRNA.	NR_029945	---	---	28443799	28513493	+	Q9H0G5	TC17000347.hg.1	---
TC11001294.hg.1	0.00298086	2.62204	down	7.3876	7.71574	6.98951	8.78195	8.65883	8.82414	main	chr11	11p15.5	NM_001130519	zinc finger protein 195	ZNF195	7748	GO:0006351 // GO:0006355 // GO:0006355	transcription, DNA-dependent // regulation of transcription, DNA-dependent // regulation of transcription, DNA-dependent	GO:0005634 // GO:0005622 // GO:0005634	nucleus // intracellular // nucleus	GO:0003677 // GO:0008270 // GO:0003676 // GO:0003677 // GO:0046872	DNA binding // zinc ion binding // nucleic acid binding // DNA binding // metal ion binding	Coding	RefSeq	Homo sapiens zinc finger protein 195 (ZNF195), transcript variant 2, mRNA.	NM_001130519	---	---	3360491	3400452	-	O14628	TC11001294.hg.1	Hs.386294
TC05001269.hg.1	0.0145591	2.61936	down	3.09984	3.66988	3.95876	4.52484	5.12424	5.24704	main	chr5	5p13.2	NR_030306	microRNA 580	MIR580	---	---	---	---	---	---	---	Coding	RefSeq	Homo sapiens microRNA 580 (MIR580), microRNA.	NR_030306	---	---	36147994	36148090	-	---	TC05001269.hg.1	---
TC6_mcf_hap5000098.hg.1	0.000330843	2.61925	down	5.63264	5.72437	5.51809	7.10379	6.80393	7.13484	main	chr6_mcf_hap5	6p22	NM_006510	tripartite motif containing 27	TRIM27	5987	GO:0000122 // GO:0002820 // GO:0006351 // GO:0006469 // GO:0007283 // GO:0008283 // GO:0016567 // GO:0032720 // GO:0045814 // GO:0070206 // GO:0072643 // GO:0090281 // GO:1900041 // GO:0000122 // GO:0006355	negative regulation of transcription from RNA polymerase II promoter // negative regulation of adaptive immune response // transcription, DNA-dependent // negative regulation of protein kinase activity // spermatogenesis // cell proliferation // protein ubiquitination // negative regulation of tumor necrosis factor production // negative regulation of gene expression, epigenetic // protein trimer…	GO:0005634 // GO:0005654 // GO:0005737 // GO:0005887 // GO:0016020 // GO:0016605 // GO:0031965 // GO:0005622 // GO:0005634 // GO:0005737	nucleus // nucleoplasm // cytoplasm // integral to plasma membrane // membrane // PML body // nuclear membrane // intracellular // nucleus // cytoplasm	GO:0003676 // GO:0003677 // GO:0004714 // GO:0004842 // GO:0005515 // GO:0008270 // GO:0046872 // GO:0016874 // GO:0046872	nucleic acid binding // DNA binding // transmembrane receptor protein tyrosine kinase activity // ubiquitin-protein ligase activity // protein binding // zinc ion binding // metal ion binding // ligase activity // metal ion binding	Coding	RefSeq	Homo sapiens tripartite motif containing 27 (TRIM27), mRNA.	NM_006510	---	---	174342	195331	-	P14373	TC6_mcf_hap5000098.hg.1	Hs.440382
TC14000918.hg.1	0.00138939	2.61906	up	10.1977	10.1722	10.6152	8.73808	9.06303	9.01673	main	chr14	14q11.2	NR_003029	small nucleolar RNA, C/D box 9	SNORD9	692053	---	---	---	---	---	---	Coding	RefSeq	Homo sapiens small nucleolar RNA, C/D box 9 (SNORD9), small nucleolar RNA.	NR_003029	---	---	21860309	21860412	-	---	TC14000918.hg.1	Hs.675950
TC05000928.hg.1	0.00288519	2.61849	down	5.79726	5.87826	5.79023	7.61176	6.89279	7.1274	main	chr5	5q35.1	NM_017785	spindle apparatus coiled-coil protein 1	SPDL1	54908	GO:0000132 // GO:0000278 // GO:0007080 // GO:0034501 // GO:0051301 // GO:0007049 // GO:0007067	establishment of mitotic spindle orientation // mitotic cell cycle // mitotic metaphase plate congression // protein localization to kinetochore // cell division // cell cycle // mitosis	GO:0000922 // GO:0000940 // GO:0005634 // GO:0005815 // GO:0005829 // GO:0000775 // GO:0000776 // GO:0000777 // GO:0000922 // GO:0005634 // GO:0005694 // GO:0005737 // GO:0005856	spindle pole // condensed chromosome outer kinetochore // nucleus // microtubule organizing center // cytosol // chromosome, centromeric region // kinetochore // condensed chromosome kinetochore // spindle pole // nucleus // chromosome // cytoplasm // cytoskeleton	GO:0005515 // GO:0043515	protein binding // kinetochore binding	Coding	RefSeq	Homo sapiens spindle apparatus coiled-coil protein 1 (SPDL1), mRNA.	NM_017785	---	---	169010638	169031782	+	Q96EA4	TC05000928.hg.1	Hs.368710
TC09000508.hg.1	0.0106169	2.61711	down	5.82317	6.19747	5.46289	6.78225	7.35297	7.51224	main	chr9	9q22	NM_173199	nuclear receptor subfamily 4, group A, member 3	NR4A3	8013	GO:0001707 // GO:0006367 // GO:0007411 // GO:0008150 // GO:0010467 // GO:0021766 // GO:0030534 // GO:0031100 // GO:0033554 // GO:0043434 // GO:0043524 // GO:0045787 // GO:0048752 // GO:0050885 // GO:0060005 // GO:2000108 // GO:0006351 // GO:0006355 // GO:0030522 // GO:0042472 // GO:0043066 // GO:0043401 // GO:0045944	mesoderm formation // transcription initiation from RNA polymerase II promoter // axon guidance // biological_process // gene expression // hippocampus development // adult behavior // organ regeneration // cellular response to stress // response to peptide hormone stimulus // negative regulation of neuron apoptotic process // positive regulation of cell cycle // semicircular canal morphogenesis …	GO:0005634 // GO:0005654 // GO:0005667 // GO:0005634	nucleus // nucleoplasm // transcription factor complex // nucleus	GO:0001077 // GO:0003677 // GO:0003707 // GO:0004887 // GO:0008270 // GO:0043565 // GO:0003677 // GO:0003700 // GO:0003707 // GO:0004879 // GO:0046872	RNA polymerase II core promoter proximal region sequence-specific DNA binding transcription factor activity involved in positive regulation of transcription // DNA binding // steroid hormone receptor activity // thyroid hormone receptor activity // zinc ion binding // sequence-specific DNA binding // DNA binding // sequence-specific DNA binding transcription factor activity // steroid hormone rec…	Coding	RefSeq	Homo sapiens nuclear receptor subfamily 4, group A, member 3 (NR4A3), transcript variant 4, mRNA.	NM_173199	Hypertrophy_model	GenMAPP	102584137	102629173	+	Q92570	TC09000508.hg.1	Hs.279522
TC6_qbl_hap6000106.hg.1	0.000233266	2.61648	down	5.83967	5.91362	5.82458	7.33857	7.03313	7.36905	main	chr6_qbl_hap6	6p22	NM_006510	tripartite motif containing 27	TRIM27	5987	GO:0000122 // GO:0002820 // GO:0006351 // GO:0006469 // GO:0007283 // GO:0008283 // GO:0016567 // GO:0032720 // GO:0045814 // GO:0070206 // GO:0072643 // GO:0090281 // GO:1900041 // GO:0000122 // GO:0006355	negative regulation of transcription from RNA polymerase II promoter // negative regulation of adaptive immune response // transcription, DNA-dependent // negative regulation of protein kinase activity // spermatogenesis // cell proliferation // protein ubiquitination // negative regulation of tumor necrosis factor production // negative regulation of gene expression, epigenetic // protein trimer…	GO:0005634 // GO:0005654 // GO:0005737 // GO:0005887 // GO:0016020 // GO:0016605 // GO:0031965 // GO:0005622 // GO:0005634 // GO:0005737	nucleus // nucleoplasm // cytoplasm // integral to plasma membrane // membrane // PML body // nuclear membrane // intracellular // nucleus // cytoplasm	GO:0003676 // GO:0003677 // GO:0004714 // GO:0004842 // GO:0005515 // GO:0008270 // GO:0046872 // GO:0016874 // GO:0046872	nucleic acid binding // DNA binding // transmembrane receptor protein tyrosine kinase activity // ubiquitin-protein ligase activity // protein binding // zinc ion binding // metal ion binding // ligase activity // metal ion binding	Coding	RefSeq	Homo sapiens tripartite motif containing 27 (TRIM27), mRNA.	NM_006510	---	---	174180	195169	-	P14373	TC6_qbl_hap6000106.hg.1	Hs.440382
TC06001474.hg.1	0.000213839	2.61428	down	5.83397	5.90205	5.81695	7.32585	7.02817	7.35819	main	chr6	6p22	NM_006510	tripartite motif containing 27	TRIM27	5987	GO:0000122 // GO:0002820 // GO:0006351 // GO:0006469 // GO:0007283 // GO:0008283 // GO:0016567 // GO:0032720 // GO:0045814 // GO:0070206 // GO:0072643 // GO:0090281 // GO:1900041 // GO:0000122 // GO:0006355	negative regulation of transcription from RNA polymerase II promoter // negative regulation of adaptive immune response // transcription, DNA-dependent // negative regulation of protein kinase activity // spermatogenesis // cell proliferation // protein ubiquitination // negative regulation of tumor necrosis factor production // negative regulation of gene expression, epigenetic // protein trimer…	GO:0005634 // GO:0005654 // GO:0005737 // GO:0005887 // GO:0016020 // GO:0016605 // GO:0031965 // GO:0005622 // GO:0005634 // GO:0005737	nucleus // nucleoplasm // cytoplasm // integral to plasma membrane // membrane // PML body // nuclear membrane // intracellular // nucleus // cytoplasm	GO:0003676 // GO:0003677 // GO:0004714 // GO:0004842 // GO:0005515 // GO:0008270 // GO:0046872 // GO:0016874 // GO:0046872	nucleic acid binding // DNA binding // transmembrane receptor protein tyrosine kinase activity // ubiquitin-protein ligase activity // protein binding // zinc ion binding // metal ion binding // ligase activity // metal ion binding	Coding	RefSeq	Homo sapiens tripartite motif containing 27 (TRIM27), mRNA.	NM_006510	---	---	28870779	28891768	-	P14373	TC06001474.hg.1	Hs.440382
TC6_apd_hap1000053.hg.1	0.000213839	2.61428	down	5.83397	5.90205	5.81695	7.32585	7.02817	7.35819	main	chr6_apd_hap1	6p22	NM_006510	tripartite motif containing 27	TRIM27	5987	GO:0000122 // GO:0002820 // GO:0006351 // GO:0006469 // GO:0007283 // GO:0008283 // GO:0016567 // GO:0032720 // GO:0045814 // GO:0070206 // GO:0072643 // GO:0090281 // GO:1900041 // GO:0000122 // GO:0006355	negative regulation of transcription from RNA polymerase II promoter // negative regulation of adaptive immune response // transcription, DNA-dependent // negative regulation of protein kinase activity // spermatogenesis // cell proliferation // protein ubiquitination // negative regulation of tumor necrosis factor production // negative regulation of gene expression, epigenetic // protein trimer…	GO:0005634 // GO:0005654 // GO:0005737 // GO:0005887 // GO:0016020 // GO:0016605 // GO:0031965 // GO:0005622 // GO:0005634 // GO:0005737	nucleus // nucleoplasm // cytoplasm // integral to plasma membrane // membrane // PML body // nuclear membrane // intracellular // nucleus // cytoplasm	GO:0003676 // GO:0003677 // GO:0004714 // GO:0004842 // GO:0005515 // GO:0008270 // GO:0046872 // GO:0016874 // GO:0046872	nucleic acid binding // DNA binding // transmembrane receptor protein tyrosine kinase activity // ubiquitin-protein ligase activity // protein binding // zinc ion binding // metal ion binding // ligase activity // metal ion binding	Coding	RefSeq	Homo sapiens tripartite motif containing 27 (TRIM27), mRNA.	NM_006510	---	---	174180	195170	-	P14373	TC6_apd_hap1000053.hg.1	Hs.440382
TC01003325.hg.1	0.00591767	2.61074	up	11.676	11.5155	11.7361	9.76141	10.4473	10.5655	main	chr1	1q22	NM_014949	KIAA0907	KIAA0907	22889	---	---	---	---	---	---	Coding	RefSeq	Homo sapiens KIAA0907 (KIAA0907), mRNA.	NM_014949	---	---	155882834	155904191	-	Q7Z7F0	TC01003325.hg.1	Hs.24656
TC15000614.hg.1	0.00111398	2.61005	down	10.1519	10.2688	9.82025	11.2749	11.5902	11.528	main	chr15	15q22.31	NM_017975	zwilch kinetochore protein	ZWILCH	55055	GO:0000278 // GO:0007067 // GO:0007093 // GO:0051301 // GO:0007049	mitotic cell cycle // mitosis // mitotic cell cycle checkpoint // cell division // cell cycle	GO:0000776 // GO:0000777 // GO:0005829 // GO:0000775 // GO:0000776 // GO:0005694	kinetochore // condensed chromosome kinetochore // cytosol // chromosome, centromeric region // kinetochore // chromosome	GO:0005515	protein binding	Coding	RefSeq	Homo sapiens zwilch kinetochore protein (ZWILCH), transcript variant 1, mRNA.	NM_017975	---	---	66797431	66841823	+	Q9H900	TC15000614.hg.1	Hs.21331
TC06000041.hg.1	0.00287048	2.60771	up	14.4176	14.2585	14.3892	13.3814	12.8184	12.7172	main	chr6	---	ENST00000364315	RNA, 5S ribosomal pseudogene 202	RNA5SP202	---	---	---	---	---	---	---	Coding	ENSEMBL	ncrna:rRNA chromosome:GRCh37:6:4428197:4428315:1 gene:ENSG00000201185 gene_biotype:rRNA transcript_biotype:rRNA	ENST00000364315	---	---	4428197	4428315	+	---	TC06000041.hg.1	---
TC09001206.hg.1	0.0133317	2.6053	up	8.87212	8.70346	9.39342	7.15737	7.63971	8.02756	main	chr9	---	---	---	---	---	---	---	---	---	---	---	Coding	ENSEMBL	ncrna:misc_RNA chromosome:GRCh37:9:74517371:74517466:-1 gene:ENSG00000200922 gene_biotype:misc_RNA transcript_biotype:misc_RNA	ENST00000364052	---	---	74517371	74517466	-	---	TC09001206.hg.1	---
TC17001301.hg.1	0.00113026	2.605	up	13.3222	12.8911	13.1331	11.5177	11.8211	11.8638	main	chr17	17cen-q12	NM_005165	aldolase C, fructose-bisphosphate	ALDOC	230	GO:0001666 // GO:0005975 // GO:0006000 // GO:0006006 // GO:0006094 // GO:0006096 // GO:0006096 // GO:0006915 // GO:0007568 // GO:0010243 // GO:0014070 // GO:0030388 // GO:0031100 // GO:0044281 // GO:0051289 // GO:0051290	response to hypoxia // carbohydrate metabolic process // fructose metabolic process // glucose metabolic process // gluconeogenesis // glycolysis // glycolysis // apoptotic process // aging // response to organic nitrogen // response to organic cyclic compound // fructose 1,6-bisphosphate metabolic process // organ regeneration // small molecule metabolic process // protein homotetramerization //…	GO:0005739 // GO:0005829 // GO:0005856 // GO:0030424 // GO:0005737	mitochondrion // cytosol // cytoskeleton // axon // cytoplasm	GO:0004332 // GO:0005515 // GO:0008092 // GO:0003824 // GO:0004332 // GO:0016829	fructose-bisphosphate aldolase activity // protein binding // cytoskeletal protein binding // catalytic activity // fructose-bisphosphate aldolase activity // lyase activity	Coding	RefSeq	Homo sapiens aldolase C, fructose-bisphosphate (ALDOC), mRNA.	NM_005165	Glycolysis_and_Gluconeogenesis	GenMAPP	26900133	26903952	-	P09972	TC17001301.hg.1	Hs.155247
TC11003499.hg.1	0.01677	2.60463	up	14.0786	13.7047	14.4281	13.2096	12.2496	12.609	main	chr11	11q12-q13	NM_004074	cytochrome c oxidase subunit VIIIA (ubiquitous)	COX8A	1351	GO:0006091 // GO:0022904 // GO:0044281 // GO:0044237	generation of precursor metabolites and energy // respiratory electron transport chain // small molecule metabolic process // cellular metabolic process	GO:0005743 // GO:0016021 // GO:0005739 // GO:0005743 // GO:0016020	mitochondrial inner membrane // integral to membrane // mitochondrion // mitochondrial inner membrane // membrane	GO:0004129 // GO:0004129	cytochrome-c oxidase activity // cytochrome-c oxidase activity	Coding	RefSeq	Homo sapiens cytochrome c oxidase subunit VIIIA (ubiquitous) (COX8A), nuclear gene encoding mitochondrial protein, mRNA.	NM_004074	---	---	63742079	63744015	+	P10176	TC11003499.hg.1	Hs.743989
TC11001067.hg.1	0.000942771	2.60401	down	4.75398	5.27111	5.06367	6.31829	6.48331	6.42936	main	chr11	---	---	---	---	---	---	---	---	---	---	---	Coding	ENSEMBL	ncrna:snRNA chromosome:GRCh37:11:118464703:118464808:1 gene:ENSG00000207185 gene_biotype:snRNA transcript_biotype:snRNA	ENST00000384456	---	---	118464703	118464808	+	---	TC11001067.hg.1	---
TC07000264.hg.1	0.00301808	2.60367	up	9.04741	9.2935	9.64941	7.90078	7.76148	8.18642	main	chr7	---	ENST00000517174	RNA, U7 small nuclear 35 pseudogene	RNU7-35P	---	---	---	---	---	---	---	Coding	ENSEMBL	ncrna:snRNA chromosome:GRCh37:7:43234020:43234081:1 gene:ENSG00000252983 gene_biotype:snRNA transcript_biotype:snRNA	ENST00000517174	---	---	43234020	43234081	+	---	TC07000264.hg.1	---
TC08000974.hg.1	8.02224e-05	2.60269	up	9.77974	9.55255	9.62663	8.18532	8.2725	8.36108	main	chr8	---	---	---	---	---	---	---	---	---	---	---	Coding	ENSEMBL	ncrna:snRNA chromosome:GRCh37:8:11249920:11250026:-1 gene:ENSG00000199368 gene_biotype:snRNA transcript_biotype:snRNA	ENST00000362498	---	---	11249920	11250026	-	---	TC08000974.hg.1	---
TC20001756.hg.1	0.000456501	2.60211	down	5.07293	5.13546	4.83512	6.51209	6.20969	6.46077	main	chr20	20p12.2	NM_022096	ankyrin repeat and EF-hand domain containing 1	ANKEF1	63926	---	---	---	---	GO:0005509	calcium ion binding	Coding	RefSeq	Homo sapiens ankyrin repeat and EF-hand domain containing 1 (ANKEF1), transcript variant 1, mRNA.	NM_022096	---	---	10015689	10037410	+	Q9NU02	TC20001756.hg.1	Hs.70903
TC0X000213.hg.1	0.0142842	2.59326	up	9.03888	8.57996	9.64545	7.7951	7.47522	7.86966	main	chrX	---	---	---	---	---	---	---	---	---	---	---	Coding	ENSEMBL	ncrna:snRNA chromosome:GRCh37:X:44744751:44744811:1 gene:ENSG00000252113 gene_biotype:snRNA transcript_biotype:snRNA	ENST00000516304	---	---	44744751	44744811	+	---	TC0X000213.hg.1	---
TC07000059.hg.1	5.82835e-05	2.5902	down	7.43449	7.65794	7.56082	8.88328	8.88128	9.00787	main	chr7	7p22	NM_006303	aminoacyl tRNA synthetase complex-interacting multifunctional protein 2	AIMP2	7965	GO:0006418 // GO:0006915 // GO:0008285 // GO:0010467 // GO:0031398 // GO:0060510 // GO:0006412 // GO:0007275 // GO:0030154	tRNA aminoacylation for protein translation // apoptotic process // negative regulation of cell proliferation // gene expression // positive regulation of protein ubiquitination // Type II pneumocyte differentiation // translation // multicellular organismal development // cell differentiation	GO:0005634 // GO:0005829 // GO:0005737 // GO:0005829	nucleus // cytosol // cytoplasm // cytosol	GO:0005515	protein binding	Coding	RefSeq	Homo sapiens aminoacyl tRNA synthetase complex-interacting multifunctional protein 2 (AIMP2), mRNA.	NM_006303	---	---	6048876	6063465	+	Q13155	TC07000059.hg.1	Hs.301613
TC05003398.hg.1	0.000245722	2.58979	down	6.09082	6.12827	5.79953	7.40754	7.30176	7.42783	main	chr5	5q21-q22	NM_000038	adenomatous polyposis coli	APC	324	GO:0000281 // GO:0001822 // GO:0001942 // GO:0006461 // GO:0006915 // GO:0006921 // GO:0006974 // GO:0007026 // GO:0007026 // GO:0007050 // GO:0007091 // GO:0007094 // GO:0007155 // GO:0007409 // GO:0008285 // GO:0009798 // GO:0009952 // GO:0009953 // GO:0009954 // GO:0016477 // GO:0030335 // GO:0030858 // GO:0031116 // GO:0031122 // GO:0031274 // GO:0032886 // GO:0033077 // GO:0035019 // GO:0042…	mitotic cytokinesis // kidney development // hair follicle development // protein complex assembly // apoptotic process // cellular component disassembly involved in execution phase of apoptosis // response to DNA damage stimulus // negative regulation of microtubule depolymerization // negative regulation of microtubule depolymerization // cell cycle arrest // metaphase/anaphase transition of mi…	GO:0000776 // GO:0005634 // GO:0005737 // GO:0005813 // GO:0005829 // GO:0005881 // GO:0005886 // GO:0005913 // GO:0005923 // GO:0016328 // GO:0030027 // GO:0030877 // GO:0032587 // GO:0035371 // GO:0044295 // GO:0005634 // GO:0005737 // GO:0005856 // GO:0005874 // GO:0005886 // GO:0005912 // GO:0016020 // GO:0030027 // GO:0030054 // GO:0030426 // GO:0031253 // GO:0032587 // GO:0042995	kinetochore // nucleus // cytoplasm // centrosome // cytosol // cytoplasmic microtubule // plasma membrane // cell-cell adherens junction // tight junction // lateral plasma membrane // lamellipodium // beta-catenin destruction complex // ruffle membrane // microtubule plus end // axonal growth cone // nucleus // cytoplasm // cytoskeleton // microtubule // plasma membrane // adherens junction // …	GO:0005515 // GO:0008013 // GO:0008017 // GO:0019887 // GO:0019901 // GO:0045295 // GO:0045296 // GO:0051010 // GO:0008013 // GO:0008017 // GO:0051010	protein binding // beta-catenin binding // microtubule binding // protein kinase regulator activity // protein kinase binding // gamma-catenin binding // cadherin binding // microtubule plus-end binding // beta-catenin binding // microtubule binding // microtubule plus-end binding	Coding	RefSeq	Homo sapiens adenomatous polyposis coli (APC), transcript variant 3, mRNA.	NM_000038	Wnt_signaling	GenMAPP	112043195	112181936	+	P25054	TC05003398.hg.1	Hs.158932
TC02000829.hg.1	0.000474152	2.588	up	9.65809	9.39995	9.59348	7.97521	8.22915	8.33165	main	chr2	2q21.1	NM_001100623	pleckstrin homology domain containing, family B (evectins) member 2	PLEKHB2	55041	---	---	GO:0055038 // GO:0005768 // GO:0016020	recycling endosome membrane // endosome // membrane	GO:0005543	phospholipid binding	Coding	RefSeq	Homo sapiens pleckstrin homology domain containing, family B (evectins) member 2 (PLEKHB2), transcript variant 3, mRNA.	NM_001100623	---	---	131862420	132111282	+	Q96CS7	TC02000829.hg.1	Hs.469944
TC07000694.hg.1	0.00496001	2.58745	up	10.6727	10.0869	10.3854	8.65791	9.20819	9.1643	main	chr7	---	---	---	---	---	---	---	---	---	---	---	Coding	ENSEMBL	ncrna:snoRNA chromosome:GRCh37:7:107243808:107243952:1 gene:ENSG00000238832 gene_biotype:snoRNA transcript_biotype:snoRNA	ENST00000459477	---	---	107243808	107243952	+	---	TC07000694.hg.1	---
TC02001479.hg.1	0.000578055	2.58727	down	6.63502	6.71456	6.34884	8.09722	7.82397	7.89152	main	chr2	---	---	---	---	---	---	---	---	---	---	---	Coding	UCSC Genes	---	uc002wbj.3	---	---	242381569	242384661	+	---	TC02001479.hg.1	---
TC21000391.hg.1	0.00702405	2.58082	up	11.6513	11.794	12.0318	9.96894	10.719	10.6857	main	chr21	21q22.1	NM_001145444	SR-related CTD-associated factor 4	SCAF4	57466	---	---	GO:0005634 // GO:0005730 // GO:0005634	nucleus // nucleolus // nucleus	GO:0000166 // GO:0003723 // GO:0003676	nucleotide binding // RNA binding // nucleic acid binding	Coding	RefSeq	Homo sapiens SR-related CTD-associated factor 4 (SCAF4), transcript variant 2, mRNA.	NM_001145444	---	---	33043313	33104431	-	O95104	TC21000391.hg.1	Hs.17255
TC01001435.hg.1	0.00157046	2.57636	down	5.24617	5.1404	5.00764	6.78538	6.21516	6.48968	main	chr1	1q23	NM_001204961	pre-B-cell leukemia homeobox 1	PBX1	5087	GO:0001658 // GO:0006351 // GO:0006694 // GO:0007548 // GO:0008284 // GO:0009887 // GO:0009952 // GO:0009954 // GO:0030278 // GO:0030325 // GO:0030326 // GO:0035162 // GO:0043433 // GO:0045665 // GO:0045944 // GO:0048536 // GO:0048538 // GO:0048706 // GO:0001655 // GO:0006355 // GO:0007275 // GO:0010971 // GO:0030154 // GO:0042127 // GO:0048568	branching involved in ureteric bud morphogenesis // transcription, DNA-dependent // steroid biosynthetic process // sex differentiation // positive regulation of cell proliferation // organ morphogenesis // anterior/posterior pattern specification // proximal/distal pattern formation // regulation of ossification // adrenal gland development // embryonic limb morphogenesis // embryonic hemopoiesi…	GO:0005634 // GO:0005667 // GO:0005730 // GO:0005737 // GO:0005634 // GO:0005737	nucleus // transcription factor complex // nucleolus // cytoplasm // nucleus // cytoplasm	GO:0003677 // GO:0003700 // GO:0005515 // GO:0008134 // GO:0043565 // GO:0046982 // GO:0001077 // GO:0003677 // GO:0003700	DNA binding // sequence-specific DNA binding transcription factor activity // protein binding // transcription factor binding // sequence-specific DNA binding // protein heterodimerization activity // RNA polymerase II core promoter proximal region sequence-specific DNA binding transcription factor activity involved in positive regulation of transcription // DNA binding // sequence-specific DNA b…	Coding	RefSeq	Homo sapiens pre-B-cell leukemia homeobox 1 (PBX1), transcript variant 2, mRNA.	NM_001204961	---	---	164524821	164854300	+	P40424	TC01001435.hg.1	Hs.557097
TC02001686.hg.1	0.000151981	2.57613	up	13.5543	13.4753	13.7023	12.3104	12.2529	12.073	main	chr2	2p23.3	NR_002201	ferritin, heavy polypeptide 1 pseudogene 3	FTH1P3	2498	---	---	---	---	---	---	Coding	RefSeq	Homo sapiens ferritin, heavy polypeptide 1 pseudogene 3 (FTH1P3), non-coding RNA.	NR_002201	---	---	27615490	27616443	-	---	TC02001686.hg.1	Hs.658438
TC04001227.hg.1	0.000434628	2.57379	down	5.66972	5.85424	5.93053	6.9859	7.23498	7.32531	main	chr4	---	---	---	---	---	---	---	---	---	---	---	Coding	ENSEMBL	ncrna:snoRNA chromosome:GRCh37:4:57972409:57972511:-1 gene:ENSG00000238541 gene_biotype:snoRNA transcript_biotype:snoRNA	ENST00000459071	---	---	57972409	57972511	-	---	TC04001227.hg.1	---
TC08001313.hg.1	0.000754249	2.57073	down	6.88163	6.98152	6.61997	8.38004	8.04144	8.14816	main	chr8	8q13.3	NM_016027	lactamase, beta 2	LACTB2	51110	---	---	GO:0005739	mitochondrion	GO:0016787 // GO:0046872	hydrolase activity // metal ion binding	Coding	RefSeq	Homo sapiens lactamase, beta 2 (LACTB2), mRNA.	NM_016027	---	---	71547553	71581447	-	Q53H82	TC08001313.hg.1	Hs.118554
TC01002156.hg.1	0.00393241	2.56971	down	7.26339	7.53939	7.28479	9.13269	8.43733	8.60237	main	chr1	1p36.31	NM_018198	DnaJ (Hsp40) homolog, subfamily C, member 11	DNAJC11	55735	---	---	GO:0005743 // GO:0005739	mitochondrial inner membrane // mitochondrion	---	---	Coding	RefSeq	Homo sapiens DnaJ (Hsp40) homolog, subfamily C, member 11 (DNAJC11), mRNA.	NM_018198	---	---	6694228	6761984	-	Q9NVH1	TC01002156.hg.1	Hs.462640
TC15001506.hg.1	9.86964e-06	2.56749	down	6.8426	6.74569	6.76389	8.20899	8.07511	8.14914	main	chr15	15q22.2	NM_024611	NMDA receptor regulated 2	NARG2	79664	---	---	GO:0005634	nucleus	---	---	Coding	RefSeq	Homo sapiens NMDA receptor regulated 2 (NARG2), transcript variant 1, mRNA.	NM_024611	---	---	60711808	60771344	-	Q659A1	TC15001506.hg.1	Hs.200943
TC17001459.hg.1	0.0171575	2.56699	up	8.46529	8.46225	8.36747	6.3898	7.32153	7.50345	main	chr17	17q11.2	NM_021724	nuclear receptor subfamily 1, group D, member 1	NR1D1	9572	GO:0000122 // GO:0006367 // GO:0007623 // GO:0010467 // GO:0010871 // GO:0030522 // GO:0034144 // GO:0071222 // GO:2000189 // GO:0006351 // GO:0006355 // GO:0043401	negative regulation of transcription from RNA polymerase II promoter // transcription initiation from RNA polymerase II promoter // circadian rhythm // gene expression // negative regulation of receptor biosynthetic process // intracellular receptor signaling pathway // negative regulation of toll-like receptor 4 signaling pathway // cellular response to lipopolysaccharide // positive regulation …	GO:0000790 // GO:0005634 // GO:0005654 // GO:0005634	nuclear chromatin // nucleus // nucleoplasm // nucleus	GO:0003707 // GO:0003714 // GO:0004879 // GO:0008270 // GO:0043565 // GO:0044212 // GO:0003677 // GO:0003700 // GO:0003707 // GO:0046872 // GO:0004887	steroid hormone receptor activity // transcription corepressor activity // ligand-activated sequence-specific DNA binding RNA polymerase II transcription factor activity // zinc ion binding // sequence-specific DNA binding // transcription regulatory region DNA binding // DNA binding // sequence-specific DNA binding transcription factor activity // steroid hormone receptor activity // metal ion b…	Coding	RefSeq	Homo sapiens nuclear receptor subfamily 1, group D, member 1 (NR1D1), mRNA.	NM_021724	Nuclear_Receptors	GenMAPP	38249037	38256978	-	P20393	TC17001459.hg.1	Hs.592130
TC08001062.hg.1	0.00509193	2.56696	up	6.89398	7.52079	7.67017	5.93795	6.11248	5.95432	main	chr8	8p21-p11.2	NM_003155	stanniocalcin 1	STC1	6781	GO:0001503 // GO:0006874 // GO:0007166 // GO:0007267 // GO:0007566 // GO:0007584 // GO:0033280 // GO:0046697 // GO:0071320 // GO:0071385 // GO:0071456 // GO:0014070	ossification // cellular calcium ion homeostasis // cell surface receptor signaling pathway // cell-cell signaling // embryo implantation // response to nutrient // response to vitamin D // decidualization // cellular response to cAMP // cellular response to glucocorticoid stimulus // cellular response to hypoxia // response to organic cyclic compound	GO:0005615 // GO:0005737 // GO:0016324 // GO:0005576	extracellular space // cytoplasm // apical plasma membrane // extracellular region	GO:0005179 // GO:0005179	hormone activity // hormone activity	Coding	RefSeq	Homo sapiens stanniocalcin 1 (STC1), mRNA.	NM_003155	---	---	23699428	23712320	-	P52823	TC08001062.hg.1	Hs.25590
TC07001728.hg.1	0.00592109	2.56671	down	4.42385	4.76252	4.16007	6.15183	5.51472	5.75965	main	chr7	7q22.1	NR_039981	uncharacterized LOC100216546	LOC100216546	---	---	---	---	---	---	---	Coding	RefSeq	Homo sapiens uncharacterized LOC100216546 (LOC100216546), non-coding RNA.	NR_039981	---	---	104622194	104631612	-	---	TC07001728.hg.1	Hs.369356
TC20000841.hg.1	0.00238799	2.56628	up	11.7034	11.5365	11.6486	10.6183	9.9536	10.2376	main	chr20	20q11.23	NR_003018	small nucleolar RNA, H/ACA box 71D	SNORA71D	677840	---	---	---	---	---	---	Coding	RefSeq	Homo sapiens small nucleolar RNA, H/ACA box 71D (SNORA71D), small nucleolar RNA.	NR_003018	---	---	37062505	37062642	-	---	TC20000841.hg.1	Hs.653086
TC04000152.hg.1	0.00207799	2.56523	up	8.32296	8.20995	8.44868	6.61533	7.09638	7.19259	main	chr4	4p16	NM_025205	mediator complex subunit 28	MED28	80306	GO:0006351 // GO:0006355 // GO:0019827 // GO:0051151	transcription, DNA-dependent // regulation of transcription, DNA-dependent // stem cell maintenance // negative regulation of smooth muscle cell differentiation	GO:0005634 // GO:0005730 // GO:0016020 // GO:0016592 // GO:0030864 // GO:0005634 // GO:0005737 // GO:0005856	nucleus // nucleolus // membrane // mediator complex // cortical actin cytoskeleton // nucleus // cytoplasm // cytoskeleton	GO:0003779 // GO:0005515	actin binding // protein binding	Coding	RefSeq	Homo sapiens mediator complex subunit 28 (MED28), mRNA.	NM_025205	---	---	17616254	17629793	+	Q9H204	TC04000152.hg.1	Hs.731966
TC03001537.hg.1	0.0363655	2.56087	up	8.39717	8.82142	8.69023	6.44456	7.62067	7.7737	main	chr3	---	NR_036087	microRNA 3136	MIR3136	---	---	---	---	---	---	---	Coding	RefSeq	Homo sapiens microRNA 3136 (MIR3136), microRNA.	NR_036087	---	---	69098109	69098186	-	---	TC03001537.hg.1	---
TC07000395.hg.1	0.00153982	2.56009	down	6.42455	6.3863	5.94735	7.44099	7.64932	7.73647	main	chr7	7q11.21	NM_007139	zinc finger protein 92	ZNF92	168374	GO:0006351 // GO:0006355 // GO:0006355	transcription, DNA-dependent // regulation of transcription, DNA-dependent // regulation of transcription, DNA-dependent	GO:0005634 // GO:0005634 // GO:0005730 // GO:0005622 // GO:0005634	nucleus // nucleus // nucleolus // intracellular // nucleus	GO:0003677 // GO:0003700 // GO:0008270 // GO:0003676 // GO:0046872	DNA binding // sequence-specific DNA binding transcription factor activity // zinc ion binding // nucleic acid binding // metal ion binding	Coding	RefSeq	Homo sapiens zinc finger protein 92 (ZNF92), transcript variant 1, mRNA.	NM_007139	---	---	64838712	64866038	+	Q03936	TC07000395.hg.1	Hs.9521
TC01002578.hg.1	0.0341553	2.55925	up	11.8801	12.3567	12.7434	11.6614	10.5397	10.712	main	chr1	1p34.2	NM_006516	solute carrier family 2 (facilitated glucose transporter), member 1	SLC2A1	6513	GO:0005975 // GO:0006112 // GO:0006461 // GO:0006766 // GO:0006767 // GO:0006970 // GO:0008645 // GO:0015758 // GO:0019852 // GO:0042149 // GO:0044281 // GO:0050796 // GO:0055085 // GO:0006810 // GO:0008643 // GO:0015758 // GO:0042908 // GO:0055085 // GO:0070837	carbohydrate metabolic process // energy reserve metabolic process // protein complex assembly // vitamin metabolic process // water-soluble vitamin metabolic process // response to osmotic stress // hexose transport // glucose transport // L-ascorbic acid metabolic process // cellular response to glucose starvation // small molecule metabolic process // regulation of insulin secretion // transme…	GO:0001939 // GO:0005886 // GO:0005901 // GO:0005911 // GO:0016020 // GO:0016021 // GO:0016323 // GO:0030496 // GO:0030864 // GO:0042470 // GO:0005622 // GO:0005737 // GO:0005886 // GO:0016020 // GO:0031982	female pronucleus // plasma membrane // caveola // cell-cell junction // membrane // integral to membrane // basolateral plasma membrane // midbody // cortical actin cytoskeleton // melanosome // intracellular // cytoplasm // plasma membrane // membrane // vesicle	GO:0005355 // GO:0005515 // GO:0019900 // GO:0033300 // GO:0042802 // GO:0042910 // GO:0043621 // GO:0055056 // GO:0005215 // GO:0005355 // GO:0022857 // GO:0022891	glucose transmembrane transporter activity // protein binding // kinase binding // dehydroascorbic acid transporter activity // identical protein binding // xenobiotic transporter activity // protein self-association // D-glucose transmembrane transporter activity // transporter activity // glucose transmembrane transporter activity // transmembrane transporter activity // substrate-specific tran…	Coding	RefSeq	Homo sapiens solute carrier family 2 (facilitated glucose transporter), member 1 (SLC2A1), mRNA.	NM_006516	---	---	43391046	43424847	-	P11166	TC01002578.hg.1	Hs.473721
TC09000502.hg.1	0.000673219	2.5578	up	9.86294	9.70025	9.94891	8.59372	8.23913	8.61454	main	chr9	9q22.32-q31.3	NM_006808	Sec61 beta subunit	SEC61B	10952	GO:0000060 // GO:0002474 // GO:0002479 // GO:0006412 // GO:0006614 // GO:0010467 // GO:0030433 // GO:0030970 // GO:0042590 // GO:0044267 // GO:0006810 // GO:0015031	protein import into nucleus, translocation // antigen processing and presentation of peptide antigen via MHC class I // antigen processing and presentation of exogenous peptide antigen via MHC class I, TAP-dependent // translation // SRP-dependent cotranslational protein targeting to membrane // gene expression // ER-associated protein catabolic process // retrograde protein transport, ER to cyto…	GO:0016021 // GO:0031205 // GO:0005783 // GO:0005789 // GO:0016020 // GO:0016020 // GO:0016021	integral to membrane // endoplasmic reticulum Sec complex // endoplasmic reticulum // endoplasmic reticulum membrane // membrane // membrane // integral to membrane	GO:0005515 // GO:0043022 // GO:0048408	protein binding // ribosome binding // epidermal growth factor binding	Coding	RefSeq	Homo sapiens Sec61 beta subunit (SEC61B), mRNA.	NM_006808	---	---	101984346	101992901	+	P60468	TC09000502.hg.1	Hs.191887
TC07001871.hg.1	0.0190061	2.55722	up	10.6705	10.4177	10.5869	8.50776	9.56088	9.54273	main	chr7	7q32.3	NR_015431	uncharacterized LOC378805	FLJ43663	---	---	---	---	---	---	---	Coding	RefSeq	Homo sapiens uncharacterized LOC378805 (FLJ43663), transcript variant 1, non-coding RNA.	NR_015431	---	---	130626519	130794935	-	---	TC07001871.hg.1	Hs.744176
TC6_ssto_hap7000120.hg.1	0.0159345	2.55715	up	9.7682	9.82741	9.43443	7.72233	8.7857	8.45841	main	chr6_ssto_hap7	6p21.3	NM_001134870	protein phosphatase 1, regulatory subunit 18	PPP1R18	170954	---	---	GO:0005737 // GO:0005856	cytoplasm // cytoskeleton	GO:0003779 // GO:0019902	actin binding // phosphatase binding	Coding	RefSeq	Homo sapiens protein phosphatase 1, regulatory subunit 18 (PPP1R18), transcript variant 2, mRNA.	NM_001134870	---	---	1976470	1979473	-	Q6NYC8	TC6_ssto_hap7000120.hg.1	Hs.101150
TC05001676.hg.1	4.45984e-05	2.55662	down	7.17378	7.18026	7.11756	8.61166	8.38123	8.54141	main	chr5	5q21.3	NM_022140	erythrocyte membrane protein band 4.1 like 4A	EPB41L4A	64097	GO:0008150	biological_process	GO:0005575 // GO:0005737 // GO:0005856 // GO:0019898	cellular_component // cytoplasm // cytoskeleton // extrinsic to membrane	GO:0003674 // GO:0008092	molecular_function // cytoskeletal protein binding	Coding	RefSeq	Homo sapiens erythrocyte membrane protein band 4.1 like 4A (EPB41L4A), mRNA.	NM_022140	---	---	111478138	111755013	-	Q9HCS5	TC05001676.hg.1	Hs.584954
TC19000117.hg.1	0.00234303	2.55571	up	12.8952	12.7232	12.6286	11.063	11.438	11.6847	main	chr19	19p13.3	NM_003811	tumor necrosis factor (ligand) superfamily, member 9	TNFSF9	8744	GO:0006915 // GO:0006955 // GO:0007165 // GO:0007267 // GO:0008283 // GO:0042127	apoptotic process // immune response // signal transduction // cell-cell signaling // cell proliferation // regulation of cell proliferation	GO:0005615 // GO:0005886 // GO:0016021 // GO:0016020	extracellular space // plasma membrane // integral to membrane // membrane	GO:0005102 // GO:0005125 // GO:0005164 // GO:0005102 // GO:0032813	receptor binding // cytokine activity // tumor necrosis factor receptor binding // receptor binding // tumor necrosis factor receptor superfamily binding	Coding	RefSeq	Homo sapiens tumor necrosis factor (ligand) superfamily, member 9 (TNFSF9), mRNA.	NM_003811	---	---	6531010	6535939	+	P41273	TC19000117.hg.1	Hs.1524
TC16000917.hg.1	0.0167564	2.55553	up	10.0397	9.95536	9.92305	8.44087	8.13888	9.27746	main	chr16	---	---	---	---	---	---	---	---	---	---	---	Coding	ENSEMBL	ncrna:snoRNA chromosome:GRCh37:16:18881488:18881591:-1 gene:ENSG00000238329 gene_biotype:snoRNA transcript_biotype:snoRNA	ENST00000459248	---	---	18881488	18881591	-	---	TC16000917.hg.1	---
TC20000637.hg.1	0.000190745	2.55553	down	8.78727	9.03868	8.71111	10.1539	10.1964	10.2476	main	chr20	20p12.1	NM_016649	ESF1, nucleolar pre-rRNA processing protein, homolog (S. cerevisiae)	ESF1	51575	GO:0006351 // GO:0006355	transcription, DNA-dependent // regulation of transcription, DNA-dependent	GO:0005654 // GO:0005730 // GO:0005634	nucleoplasm // nucleolus // nucleus	---	---	Coding	RefSeq	Homo sapiens ESF1, nucleolar pre-rRNA processing protein, homolog (S. cerevisiae) (ESF1), transcript variant 1, mRNA.	NM_016649	---	---	13694969	13765565	-	Q9H501	TC20000637.hg.1	Hs.369284
TC01002425.hg.1	0.00134969	2.54794	up	9.7625	9.54683	9.81254	8.07815	8.58481	8.41091	main	chr1	1p35.3	NR_002987	small nucleolar RNA, H/ACA box 61	SNORA61	677838	---	---	---	---	---	---	Coding	RefSeq	Homo sapiens small nucleolar RNA, H/ACA box 61 (SNORA61), small nucleolar RNA.	NR_002987	---	---	28905050	28909495	-	Q9BXW3	TC01002425.hg.1	Hs.632377
TC08001295.hg.1	0.0450841	2.54788	up	9.4928	8.44502	7.92394	7.42326	7.25399	7.13663	main	chr8	---	---	---	---	---	---	---	---	---	---	---	Coding	UCSC Genes	---	uc011ley.2	---	---	68497704	68497734	-	---	TC08001295.hg.1	---
TC12001770.hg.1	0.0105672	2.54759	down	5.84738	6.24447	5.3138	7.34778	6.91546	7.1898	main	chr12	---	---	---	---	---	---	---	---	---	---	---	Coding	ENSEMBL	cdna:known chromosome:GRCh37:12:80849275:80852604:-1 gene:ENSG00000257424 gene_biotype:processed_transcript transcript_biotype:processed_transcript	ENST00000551672	---	---	80849275	80852604	-	---	TC12001770.hg.1	---
TC21000264.hg.1	0.00168855	2.54584	up	8.09322	8.37687	8.65396	7.07494	7.13076	6.87392	main	chr21	---	---	---	---	---	---	---	---	---	---	---	Coding	UCSC Genes	---	uc021wkb.1	---	---	47955709	47956006	+	---	TC21000264.hg.1	---
TC08001459.hg.1	0.00510811	2.54578	up	6.77111	6.76171	7.40435	5.69848	5.40488	5.78948	main	chr8	8q22	NR_002581	small nucleolar RNA, H/ACA box 72	SNORA72	26775	---	---	---	---	---	---	Coding	RefSeq	Homo sapiens small nucleolar RNA, H/ACA box 72 (SNORA72), small nucleolar RNA.	NR_002581	---	---	99054314	99054445	-	---	TC08001459.hg.1	Hs.684855
TC22000358.hg.1	0.00449047	2.54473	up	7.41177	6.81412	7.32686	6.09993	5.7909	5.61937	main	chr22	22q13.2	NR_029422	RNA, U12 small nuclear	RNU12	267010	---	---	---	---	---	---	Coding	RefSeq	Homo sapiens RNA, U12 small nuclear (RNU12), small nuclear RNA.	NR_029422	---	---	43011250	43011399	+	---	TC22000358.hg.1	Hs.574857
TC01002517.hg.1	0.000226779	2.54331	up	9.8294	9.71744	10.0617	8.47882	8.58799	8.50159	main	chr1	1p35.3-p33	NM_022756	MYST/Esa1-associated factor 6	MEAF6	64769	GO:0006351 // GO:0006355 // GO:0043968 // GO:0043981 // GO:0043982 // GO:0043983 // GO:0043984 // GO:0044154 // GO:0016568	transcription, DNA-dependent // regulation of transcription, DNA-dependent // histone H2A acetylation // histone H4-K5 acetylation // histone H4-K8 acetylation // histone H4-K12 acetylation // histone H4-K16 acetylation // histone H3-K14 acetylation // chromatin modification	GO:0005634 // GO:0005730 // GO:0005737 // GO:0005813 // GO:0035267 // GO:0070776 // GO:0005634	nucleus // nucleolus // cytoplasm // centrosome // NuA4 histone acetyltransferase complex // MOZ/MORF histone acetyltransferase complex // nucleus	GO:0005515	protein binding	Coding	RefSeq	Homo sapiens MYST/Esa1-associated factor 6 (MEAF6), transcript variant 1, mRNA.	NM_022756	---	---	37958176	37980376	-	Q9HAF1	TC01002517.hg.1	Hs.17118
TC16002034.hg.1	0.0102065	2.54107	up	16.1521	16.2385	17.021	15.1525	14.9395	15.2833	main	chr16	16q13	NM_005953	metallothionein 2A	MT2A	4502	GO:0006878 // GO:0019221 // GO:0035690 // GO:0036016 // GO:0036018 // GO:0045926 // GO:0060333 // GO:0071294	cellular copper ion homeostasis // cytokine-mediated signaling pathway // cellular response to drug // cellular response to interleukin-3 // cellular response to erythropoietin // negative regulation of growth // interferon-gamma-mediated signaling pathway // cellular response to zinc ion	GO:0005634 // GO:0005737 // GO:0005829 // GO:0048471	nucleus // cytoplasm // cytosol // perinuclear region of cytoplasm	GO:0005515 // GO:0008144 // GO:0008270 // GO:0008270 // GO:0046872	protein binding // drug binding // zinc ion binding // zinc ion binding // metal ion binding	Coding	RefSeq	Homo sapiens metallothionein 2A (MT2A), mRNA.	NM_005953	---	---	56642111	56643409	+	P02795	TC16002034.hg.1	Hs.534330
TC11001453.hg.1	0.00115838	2.53967	up	9.7242	9.30389	9.69962	8.09528	8.20179	8.39673	main	chr11	11p15	ENST00000364914	small nucleolar RNA, C/D box 14A	SNORD14A	26822	---	---	---	---	---	---	Coding	ENSEMBL	ncrna:snoRNA chromosome:GRCh37:11:17096201:17096291:-1 gene:ENSG00000201784 gene_biotype:snoRNA transcript_biotype:snoRNA	ENST00000364914	---	---	17096201	17096291	-	---	TC11001453.hg.1	Hs.666010
TC06002266.hg.1	0.00219044	2.53854	up	8.32843	8.14586	8.51364	6.82556	6.82522	7.30517	main	chr6	---	---	---	---	---	---	---	---	---	---	---	Coding	UCSC Genes	---	uc003qrv.1	---	---	159219682	159221893	-	---	TC06002266.hg.1	---
TC19001560.hg.1	0.00482182	2.53765	down	4.73009	4.69172	4.47044	5.52784	6.18025	6.21463	main	chr19	19q13.2	NM_006890	carcinoembryonic antigen-related cell adhesion molecule 7	CEACAM7	1087	---	---	GO:0005886 // GO:0016021 // GO:0031225 // GO:0005886 // GO:0016020	plasma membrane // integral to membrane // anchored to membrane // plasma membrane // membrane	---	---	Coding	RefSeq	Homo sapiens carcinoembryonic antigen-related cell adhesion molecule 7 (CEACAM7), mRNA.	NM_006890	---	---	42177235	42192296	-	Q14002	TC19001560.hg.1	Hs.74466
TC05000561.hg.1	0.000694031	2.53708	up	13.0058	12.6582	12.703	11.621	11.3985	11.3181	main	chr5	---	NR_036052	microRNA 1244-1	MIR1244-1	---	---	---	---	---	---	---	Coding	RefSeq	Homo sapiens microRNA 1244-1 (MIR1244-1), microRNA.	NR_036052	---	---	118310281	118310362	+	---	TC05000561.hg.1	---
TC12000172.hg.1	0.000694031	2.53708	up	13.0058	12.6582	12.703	11.621	11.3985	11.3181	main	chr12	---	---	NR_036263,NR_036052_dup1|NR_036262_dup1|NR_036263_dup1|uc021qvi.1	---	---	---	---	---	---	---	---	Coding	---	---	---	---	---	12264886	12264967	+	---	TC12000172.hg.1	---
TC12001190.hg.1	0.000694031	2.53708	up	13.0058	12.6582	12.703	11.621	11.3985	11.3181	main	chr12	---	NR_036052	microRNA 1244-1	MIR1244-1	---	---	---	---	---	---	---	Coding	RefSeq	Homo sapiens microRNA 1244-1 (MIR1244-1), microRNA.	NR_036052	---	---	9392066	9392147	-	---	TC12001190.hg.1	---
TC19000183.hg.1	0.000370148	2.53661	up	8.67379	8.56631	8.46241	7.09616	7.43056	7.14708	main	chr19	---	---	---	---	---	---	---	---	---	---	---	Coding	ENSEMBL	[retired] ncrna:miRNA chromosome:GRCh37:19:10778447:10778519:1 gene:ENSG00000252007 gene_biotype:miRNA transcript_biotype:miRNA	ENST00000516198	---	---	10778447	10778519	+	---	TC19000183.hg.1	---
TC01002776.hg.1	5.84084e-05	2.53661	up	9.05819	8.98061	9.09852	7.60293	7.67554	7.83014	main	chr1	1p31.1	NR_029707	microRNA 186	MIR186	---	---	---	---	---	---	---	Coding	RefSeq	Homo sapiens microRNA 186 (MIR186), microRNA.	NR_029707	---	---	71533314	71533399	-	---	TC01002776.hg.1	---
TC17000494.hg.1	0.0155063	2.53634	up	7.00173	6.61354	7.48945	5.26652	5.94547	5.8645	main	chr17	---	ENST00000363865	RNA, Ro-associated Y4 pseudogene 8	RNY4P8	---	---	---	---	---	---	---	Coding	ENSEMBL	ncrna:misc_RNA chromosome:GRCh37:17:38399475:38399571:1 gene:ENSG00000200735 gene_biotype:misc_RNA transcript_biotype:misc_RNA	ENST00000363865	---	---	38399475	38399571	+	---	TC17000494.hg.1	---
TC15001474.hg.1	0.00240171	2.53633	down	6.29558	6.77858	6.37421	8.05906	7.62022	7.79732	main	chr15	15q21.3	NM_022841	regulatory factor X, 7	RFX7	64864	GO:0006355	regulation of transcription, DNA-dependent	GO:0005634	nucleus	GO:0003677	DNA binding	Coding	RefSeq	Homo sapiens regulatory factor X, 7 (RFX7), mRNA.	NM_022841	---	---	56379478	56535483	-	Q2KHR2	TC15001474.hg.1	Hs.745089
TC13000437.hg.1	0.00662525	2.53599	down	7.39039	7.61042	6.86978	8.50675	8.48297	8.90852	main	chr13	13q34	NM_001164144	chromosome alignment maintaining phosphoprotein 1	CHAMP1	283489	GO:0031134 // GO:0034501 // GO:0035372 // GO:0051315	sister chromatid biorientation // protein localization to kinetochore // protein localization to microtubule // attachment of spindle microtubules to kinetochore involved in mitotic sister chromatid segregation	GO:0000777 // GO:0000793 // GO:0005634 // GO:0005730 // GO:0005737 // GO:0005819 // GO:0000775 // GO:0000776 // GO:0000777 // GO:0005634 // GO:0005694 // GO:0005819 // GO:0005856	condensed chromosome kinetochore // condensed chromosome // nucleus // nucleolus // cytoplasm // spindle // chromosome, centromeric region // kinetochore // condensed chromosome kinetochore // nucleus // chromosome // spindle // cytoskeleton	GO:0003676 // GO:0005515 // GO:0008270 // GO:0046872	nucleic acid binding // protein binding // zinc ion binding // metal ion binding	Coding	RefSeq	Homo sapiens chromosome alignment maintaining phosphoprotein 1 (CHAMP1), transcript variant 2, mRNA.	NM_001164144	---	---	115079965	115092803	+	Q96JM3	TC13000437.hg.1	Hs.7542
TC13000464.hg.1	0.00202781	2.53579	up	7.90624	8.3034	7.95307	6.45614	6.74107	6.93819	main	chr13	---	ENST00000516093	RNA, U6 small nuclear 51	RNU6-51	---	---	---	---	---	---	---	Coding	ENSEMBL	ncrna:snRNA chromosome:GRCh37:13:21573506:21573606:-1 gene:ENSG00000251902 gene_biotype:snRNA transcript_biotype:snRNA	ENST00000516093	---	---	21573506	21573606	-	---	TC13000464.hg.1	---
[truncated: 762 more rows]
